# Supplementary material for: Baseline assessment of cervical cancer screening and treatment capacity in 25 counties in Kenya, 2022
Source: Front Oncol. 2024 Jul 2;14:1371529. doi: 10.3389/fonc.2024.1371529 (PMC11249718; doi:10.3389/fonc.2024.1371529)
Supplement: Data Sheet 1 — Screening and treatment services assessment dataset. [file DataSheet_1.csv]

County	Sub	Facility	ftier	ownership	wrapop	serv1	serv2	serv3	serv3a	labels	cyts	cytp	hpvs	hpvp	via	vili	cry	sva	leep	col	bio	endo	hist	ther	labels2	labels2_1	labels2_2	labels2_3	labels2_4	labels2_5	cyts2	cyts2_1	cyts2_2	cyts2_3	cyts2_4	cyts2_5	cytp2	cytp2_1	cytp2_2	cytp2_3	cytp2_4	cytp2_5	hpvs2	hpvs2_1	hpvs2_2	hpvs2_3	hpvs2_4	hpvs2_5	hpvp2
Makueni	Mbooni	Tawa Sub County Hospial	5	1	20000	1	6mins	0																		0	0	0	0	0
Meru	Tigania West	St Francis Health Centre	6	1	3	0		0																		0	0	0	0	0
Migori	Nyatike	Sori Lakeside Nursing and Maternity Home	2	3	2000	1	20	1			0	0	1	0	1	1	0	0	0	0	0	0	0	0		0	0	0	0	0													1	1	0	0	0	0
Kiambu	Kiambu Town	Kiambu County Referal Hospital	5	1	30323	1	30 mins	1			0	0	0	0	1	1	1	1	0	0	1	0	0	0		0	0	0	0	0
Kiambu	Limuru	Limuru Health Centre	3	1	44161	3		0
Machakos	Matungulu	Nguluni Health Centre	2	1	19582	1	10 minutes	1	1		1	0	0	0	1	1	1	1	0	0	0	0	0	0		0	0	0	0	0	1 2	1	1	0	0	0
Machakos	Machakos	Machakos Level 5 Hospital	5	1	234501	1	30	1	1		1	1	1	1	1	1	1	0	1	1	1	1	1	1		0	0	0	0	0	5	0	0	0	0	1	5	0	0	0	0	1	1 2 3	1	1	1	0	0	5
Machakos	Kangundo	Kangundo Sub county Hospital	4	1	25000	1	20 minutes	1	1		1	0	0	0	1	1	1	0	1	1	1	0	0	0		0	0	0	0	0	1	1	0	0	0	0
Machakos	Matungulu	Matungulu Health Centre	4	1	23949	1	20 minutes	1	1		1	1	1	1	1	1	0	1	0	0	0	0	0	0		0	0	0	0	0	1	1	0	0	0	0	5	0	0	0	0	1	1	1	0	0	0	0	5
Machakos	Kangundo	Kawauni Dispensary	2	1	1035	1	15 mins	1	0		0	0	0	0	1	1	0	0	0	0	0	0	0	0		0	0	0	0	0
Nakuru	Molo	Molo District Hospital	4	1	10192	1	30 minutes	1	1		0	0	1	1	1	1	1	0	1	1	0	0	0	0		0	0	0	0	0													1	1	0	0	0	0	5
Machakos	Matungulu	Matungulu Health Centre	2	1	2731	0		1	1		0	0	0	0	1	1	0	0	0	0	0	0	0	0		0	0	0	0	0
Machakos	Kangundo	Miu Dispensary	2	1	848	0		1	0		0	0	0	0	1	1	0	0	0	0	0	0	0	0		0	0	0	0	0
Machakos	Athi River	Mavoko Level 4 Hospital	4	1	9300	1	Not indicated	1	1		1	0	0	0	1	0	1	1	0	0	0	0	0	0		0	0	0	0	0	2	0	1	0	0	0
Machakos	Athi River	Mlolongo Health Centre	3	1	9984	1	10min	1	1		0	0	0	0	1	0	1	1	0	0	0	0	0	0		0	0	0	0	0
Machakos	Kathiani	Kathiani Sub County Hospital	4	1	16814	1	30 minutes	1	0		0	0	0	0	1	1	0	0	0	0	0	0	0	0		0	0	0	0	0
Machakos	Matungulu	Kyaume Dispensary	2	1	1075	1	15	1	0		0	0	0	0	1	1	0	0	0	0	0	0	0	0		0	0	0	0	0
Machakos	Kangundo	Kivaani Health Centre	3	1	2181	0		1	0		1	0	0	0	1	1	0	0	0	0	0	0	0	0		0	0	0	0	0	1	1	0	0	0	0
Machakos	Kalama	Mbuani Dispensary	2	1	714	0		0	0
Machakos	Kalama	Kola Health Centre	3	1	2042	1	10mins	1	0		0	0	0	0	1	1	0	0	0	0	0	0	0	0		0	0	0	0	0
Machakos	Kalama	Nzaini Dispensary	2	1	571	1	15	0	0
Machakos	Mwala	Mwala Subcounty Hospital	4	1	4896	0		1	1		0	0	0	0	1	1	1	0	0	0	0	0	0	0		0	0	0	0	0
Machakos	Matungulu	Katheka Dispensary	2	1	74	0		1	0		0	0	0	0	1	1	0	0	0	0	0	0	0	0		0	0	0	0	0
Machakos	Matungulu	Nduu Dispensary	2	1	791	0		1	0		0	0	0	0	1	1	0	0	0	0	0	0	0	0		0	0	0	0	0
Machakos	Kangundo	Ndunduni Dispensary	2	1	1646	1	15 mins	1	0		0	0	0	0	1	1	0	0	0	0	0	0	0	0		0	0	0	0	0
Nakuru	Naivasha	Naivasha District Hospital	4	1	29165	1	1 hour	1	1		1	1	1	1	1	1	1	0	1	1	1	1	1	0		0	0	0	0	0	5	0	0	0	0	1	5	0	0	0	0	1	1	1	0	0	0	0	1
Machakos	Kalama	Kimutwa Dispensary	2	1	1573	1	20	1	0		0	0	0	0	1	1	0	0	0	0	0	0	0	0		0	0	0	0	0
Machakos	Kalama	Konza Dispensary	2	1	619	0		0	0
Machakos	Kathiani	Kitunduni Dispensary	2	1	6853	3		1	0		0	0	0	0	1	1	0	0	0	0	0	0	0	0		0	0	0	0	0
Machakos	Machakos	Machakos Level 5 Hospital	5	1	7500	1	15 minutes	1	1		1	1	0	0	1	1	1	1	1	1	1	1	1	0		0	0	0	0	0	3 5	0	0	1	0	1	5	0	0	0	0	1
Machakos	Kangundo	Kangundo Sub county Hospital	4	1	23951	0		1	1		1	0	0	0	1	1	1	0	1	0	1	1	0	0		0	0	0	0	0	1 2	1	1	0	0	0
Machakos	Athi River	Mlolongo Wellness Centre	2	1	6240	0		1	0		0	0	0	0	1	0	0	0	0	0	0	0	0	0		0	0	0	0	0
Machakos	Athi River	Katani Dispensary	2	1	1872	0		1	0		0	0	0	0	1	1	0	0	0	0	0	0	0	0		0	0	0	0	0
Machakos	Athi River	Kyumbi Health centre	3	1	4992	1	20min	1	0		0	0	0	0	1	1	0	0	0	0	0	0	0	0		0	0	0	0	0
Machakos	Machakos	GK Prison Dispensary (Machakos)	2	1	1000	1	10	1	1		0	0	0	0	1	1	0	0	0	0	0	0	0	0		0	0	0	0	0
Machakos	Machakos	Apdk Dispensary (Machakos)	2	1	237	1	20	0	0
Machakos	Kalama	Kimutwa Dispensary	2	1	354	1	10	0	0
Machakos	Masinga	Kitangani Dispensary	1	1	704	3		1	0		0	0	0	0	1	1	0	0	0	0	0	0	0	0		0	0	0	0	0
Machakos	Masinga	Kangonde Health Centre	3	1	2278	0		1	0		0	0	0	0	1	1	0	0	0	0	0	0	0	0		0	0	0	0	0
Machakos	Masinga	Mikuyuni Dispensary	2	1	336	3		1	0		0	0	0	0	0	0	0	0	0	0	0	0	0	0		0	0	0	0	0
Machakos	Masinga	Kaewa Dispensary	2	1	1597	1	30minutes	1	0		0	0	0	0	1	1	0	0	0	0	0	0	0	0		0	0	0	0	0
Machakos	Kathiani	Kithia Dispensary	2	1	1700	0		0	0
Machakos	Kathiani	Kalunga Dispensary	2	1	4065	0		0	0
Machakos	Matungulu	Uamani Dispensary	2	1	1111	0		0	0
Machakos	Machakos	Approved School Dispensary (Machakos)	2	1	712	0		1	0		0	0	0	0	1	1	0	0	0	0	0	0	0	0		0	0	0	0	0
Machakos	Kathiani	Iimbani Dispensary	2	1	1700	1	15 minutes	0	0
Machakos	Machakos	School For The Deaf (Machakos)	2	1	596	1	20minutes	0	0
Machakos	Matungulu	Kayatta Dispensary	2	1	681	0		0	0
Machakos	Kangundo	Kathaana Dispensary	2	1	1359	1	30 mins	1	0		0	0	0	0	1	1	0	0	0	0	0	0	0	0		0	0	0	0	0
Mombasa	Changamwe	Port Reitz Sub County Hospital	4	1	29900	3		1	1		0	0	1	1	1	1	1	0	0	0	1	1	0	0		0	0	0	0	0													1	1	0	0	0	0	5
Mombasa	Likoni	Likoni District Hospital	4	1	28600	3		1	1		0	0	1	1	1	1	1	0	0	0	1	0	0	0		0	0	0	0	0													1	1	0	0	0	0	5
Machakos	Kalama	Kyawalia Dispensary	2	1	614	0		0	0
Machakos	Kalama	Muumandu Health Center	3	1	1975	0		1	0		0	0	0	0	1	1	0	0	0	0	0	0	0	0		0	0	0	0	0
Machakos	Kathiani	Thinu Health Centre	3	1	8789	0		1	0		0	0	0	0	1	1	0	0	0	0	0	0	0	0		0	0	0	0	0
Machakos	Kangundo	Mukunike Dispensary	2	1	1547	1	30 mins	1	0		1	0	0	0	1	1	0	0	0	0	0	0	0	0		0	0	0	0	0	1	1	0	0	0	0
Machakos	Kathiani	Mitaboni Health Centre	3	1	19358	0		1	0		0	0	0	0	1	1	0	0	0	0	0	0	0	0		0	0	0	0	0
Machakos	Kalama	Kititu Dispensary	2	1	359	1	15 min	0	0
Machakos	Mwala	Kalala Dispensary	2	1	952	0		0	0
Machakos	Mwala	Tulila Dispensary	2	1	796	1	15	0	0
Machakos	Mwala	Ikalaasa Dispensary	2	1	796	1	15	1	0		0	0	0	0	1	1	0	0	0	0	0	0	0	0		0	0	0	0	0
Machakos	Masinga	Musumaa Dispensary	2	1	826	3		0	0
Machakos	Masinga	Mukusu Dispensary	2	1	215	3		1	0		0	0	0	0	1	0	0	0	0	0	0	0	0	0		0	0	0	0	0
Machakos	Masinga	Ngetani Dispensary	2	1	318	3		0	0
Machakos	Masinga	Katothya Dispensary	2	1	585	1	20 mins	1	0		0	0	0	0	1	1	0	0	0	0	0	0	0	0		0	0	0	0	0
Machakos	Machakos	Iluvya Dispenasary	2	1	153	0		0	0
Machakos	Machakos	Mikuyu Dispensary	2	1	2108	1	30minutes	0	0
Machakos	Matungulu	Kitambaasye Dispensary	2	1	1458	0		0	0
Machakos	Athi River	Kwakalusya Dispensary	2	1	1186	0		1	0		0	0	0	0	0	1	0	0	0	0	0	0	0	0		0	0	0	0	0
Machakos	Athi River	Kinanie Health centre	3	1	4992	0		1	0		0	0	0	0	1	1	0	0	0	0	0	0	0	0		0	0	0	0	0
Machakos	Kangundo	Kathome Dispensary (Kangundo)	2	1	800	1	30 mins	1	0		0	0	0	0	1	1	0	0	0	0	0	0	0	0		0	0	0	0	0
Machakos	Kangundo	Kyevaluki Dispensary	2	1	961	1	20 mins	1	0		0	0	0	0	1	1	0	0	0	0	0	0	0	0		0	0	0	0	0
Machakos	Matungulu	Donyo Sabuk Dispensary	2	1	1864	0		1	0		0	0	0	0	1	1	0	0	0	0	0	0	0	0		0	0	0	0	0
Meru	Imenti North	Meru District Hospital	5	1	2096	1	20 minutes	1	1		1	1	1	1	1	1	1	0	1	1	1	1	1	0		0	0	0	0	0	5	0	0	0	0	1	5	0	0	0	0	1	1 2	1	1	0	0	0	5
Machakos	Kalama	Kyanzasu Dispensary	2	1	863	0		1	0		0	0	0	0	0	0	0	0	0	0	0	0	0	0		0	0	0	0	0
Machakos	Kalama	Kiitini Dispensary	2	1	698	0		0	0
Machakos	Kalama	Kanyongo Dispensary	2	1	284	0		0	0
Machakos	Masinga	Kaonyweni Dispensary	2	1	722	3		0	0
Machakos	Masinga	Kiseuni Dispensary	2	1	700	1	30 minutes	0	0
Machakos	Masinga	Kyondoni Dispensary (Kivaa)	2	1	624	3		0	0
Machakos	Masinga	Uvaini Dispensary	2	1	364	0		0	0
Machakos	Mwala	Masii Health Centre	3	1	3000	1	5	1	0		0	0	0	0	1	1	0	0	0	0	0	0	0	0		0	0	0	0	0
Machakos	Mwala	Muthetheni Health Centre	3	1	1738	3		1	0		0	0	0	0	1	1	0	0	0	0	0	0	0	0		0	0	0	0	0
Machakos	Kangundo	Kikalu Dispensary	2	1	825	0		1	0		0	0	0	0	1	1	0	0	0	0	0	0	0	0		0	0	0	0	0
Machakos	Matungulu	Sengani Community Hospital	3	1	1952	0		1	0		0	0	0	0	1	1	0	0	0	0	0	0	0	0		0	0	0	0	0
Machakos	Machakos	Makyau Dispensary	2	1	273	0		0	0
Machakos	Machakos	Mutituni Health Centre	4	1	3005	0		1	0		0	0	0	0	1	1	0	0	0	0	0	0	0	0		0	0	0	0	0
Machakos	Machakos	Kamuthanga Dispensary	2	1	1086	1	30	1	0		0	0	0	0	1	1	0	0	0	0	0	0	0	0		0	0	0	0	0
Machakos	Machakos	Mua Hills Dispensary	2	1	609	0		0	0
Machakos	Machakos	Kitanga Dispensary	2	1	212	0		0	0
Machakos	Kangundo	Kakuyuni Health Centre	3	1	2320	1	30 mins	1	1		1	0	0	0	1	1	1	0	0	0	0	0	0	0		0	0	0	0	0	1	1	0	0	0	0
Machakos	Matungulu	Kambusu Dispensary	2	1	1610	0		0	0
Machakos	Machakos	Wondeni Dispensary	2	1	275	0		1	0		0	0	0	0	1	1	0	0	0	0	0	0	0	0		0	0	0	0	0
Machakos	Machakos	Muvuti Dispensary	2	1	376	0		0	0
Machakos	Machakos	Ikulu Dispensary	2	1	339	0		0	0
Machakos	Kalama	Mutuyu Dispensary	2	1	424	0		0	0
Machakos	Kalama	Kalama Dispensary	4	1	1482	0		1	0		0	0	0	0	1	1	0	0	0	0	0	0	0	0		0	0	0	0	0
Machakos	Kalama	Ivutini Dispensary	2	1	549	0		0	0
Machakos	Mwala	Kaiani Dispensary	2	1	762	0		0	0
Machakos	Mwala	Kilembwa Dispensary	2	1	667	0		0	0
Machakos	Mwala	Wamunyu Health Centre	3	1	2047	3		1	0		0	0	0	0	1	1	0	0	0	0	0	0	0	0		0	0	0	0	0
Kilifi	Kilifi North	Kilifi County Hospital	5	1	18657	0		1	1		0	0	1	1	1	1	1	1	0	0	1	1	0	0		0	0	0	0	0													1 2	1	1	0	0	0	5
Kajiado	Kajiado Central	Kajiado County Referral Hospital	5	1	6915	0		1	0		0	0	0	0	1	1	0	0	0	0	0	0	0	0		0	0	0	0	0
Machakos	Matungulu	Mbuni Dispensary	2	1	1052	0		1	0		0	0	0	0	1	1	0	0	0	0	0	0	0	0		0	0	0	0	0
Machakos	Matungulu	Kalandini Health Centre	3	1	1987	0		0	0
Kitui	Kitui South	Mutomo Sub county Hospital	4	1	7929	3		1	1		1	0	1	1	1	1	1	1	0	0	0	0	0	0		0	0	0	0	0	1	1	0	0	0	0							1	1	0	0	0	0	5
Machakos	Masinga	Nzukini Dispensary	2	1	100	3		0	0
Machakos	Masinga	Kakuku Dispensary	2	1	657	1	10 minutes	0	0
Machakos	Masinga	Wamboo Dispensary	2	1	309	3		0	0
Machakos	Masinga	Ekalakala Health Centre	3	1	5016	3		1	0		0	0	0	0	1	0	0	0	0	0	0	0	0	0		0	0	0	0	0
Machakos	Yatta	Matuu District Hospital	4	1	12121	3		1	0		1	0	0	0	1	1	0	0	0	0	0	0	0	0		0	0	0	0	0	1	1	0	0	0	0
Machakos	Yatta	Kwa Mwatu Dispensary	2	1	535	1	10	1	0		0	0	0	0	1	1	0	0	0	0	0	0	0	0		0	0	0	0	0
Machakos	Yatta	Kivingoni Dispensary	2	1	452	0		0	0
Machakos	Yatta	Mbembani Dispensary	2	1	402	1	15	1	0		0	0	0	0	0	0	0	0	0	0	0	0	0	0		0	0	0	0	0
Machakos	Yatta	Ndalani Dispensary	2	1	724	1	10	1	0		0	0	0	0	1	1	0	0	0	0	0	0	0	0		0	0	0	0	0
Machakos	Yatta	Ikombe Dispensary	2	1	1861	3		1	0		0	0	0	0	1	1	0	0	0	0	0	0	0	0		0	0	0	0	0
Machakos	Yatta	Kalyambeu Dispensary	2	1	186	0		0	0
Machakos	Yatta	Kitheuni Dispensary	2	1	990	3		1	0		0	0	0	0	1	1	0	0	0	0	0	0	0	0		0	0	0	0	0
Machakos	Yatta	Kyasioni Dispensary	2	1	499	3		1	0		0	0	0	0	1	1	0	0	0	0	0	0	0	0		0	0	0	0	0
Machakos	Yatta	Ngumbulu Dispensary	2	1	1287	0		0	0
Machakos	Yatta	Masaani Dispensary (Yatta)	2	1	399	1	15	0	0
Machakos	Yatta	Kisesini Dispensary	2	1	2251	3		1	0		0	0	0	0	1	1	0	0	0	0	0	0	0	0		0	0	0	0	0
Machakos	Yatta	Katangi Health Centre	2	1	3698	3		1	0		0	0	0	0	1	1	0	0	0	0	0	0	0	0		0	0	0	0	0
Machakos	Mwala	Nthwanguu Dispensary	2	1	762	3		0	0
Machakos	Mwala	Kwakala Dispensary	2	1	714	0		0	0
Machakos	Mwala	Yathui Dispensary	2	1	714	0		0	0
Machakos	Matungulu	Kimiti Level 4 Hospital	4	1	2421	0		1	0		0	0	0	0	1	1	0	0	0	0	0	0	0	0		0	0	0	0	0
Machakos	Matungulu	Kituluni Dispensary	2	1	1773	0		0	0
Kajiado	Loitokitok	Loitokitok Sub County Hospital	4	1	0	0		1	0		1	0	1	1	1	1	0	0	0	0	0	0	0	0		0	0	0	0	0	1	1	0	0	0	0							1	1	0	0	0	0	1
Machakos	Masinga	Mananja Health Centre	3	1	1276	1	15 minutes	1	0		0	0	0	0	1	1	0	0	0	0	0	0	0	0		0	0	0	0	0
Machakos	Masinga	Ndela Dispensary	2	1	1298	1	15 minutes	0	0
Machakos	Masinga	Kiatineni Dispensary	2	1	1365	3		1	0		0	0	0	0	1	0	0	0	0	0	0	0	0	0		0	0	0	0	0
Machakos	Masinga	Ndithini Health Centre	4	1	3099	3		1	0		0	0	0	0	1	0	1	0	0	0	0	0	0	0		0	0	0	0	0
Machakos	Matungulu	Kikuyuni Dispensary	2	1	620	0		0	0
Machakos	Matungulu	Kyeleni Health Centre	3	1	2143	0		1	0		0	0	0	0	1	1	0	0	0	0	0	0	0	0		0	0	0	0	0
Machakos	Mwala	Miu Health Centre	3	1	1714	1	10 min	1	0		0	0	0	0	1	1	0	0	0	0	0	0	0	0		0	0	0	0	0
Machakos	Mwala	Katulani Health Centre	3	1	1667	3		0	0
Machakos	Mwala	Maweli Dispensary	2	1	952	0		0	0
Machakos	Mwala	Kyawango Dispensary	2	1	1309	3		1	0		0	0	0	0	1	1	0	0	0	0	0	0	0	0		0	0	0	0	0
Machakos	Mwala	Ngulini Dispensary	2	1	1000	1	No time	0	0
Machakos	Masinga	Kikumini Dispensary	2	1	1797	1	30 minutes	1	0		0	0	0	0	1	1	0	0	0	0	0	0	0	0		0	0	0	0	0
Machakos	Masinga	Kivaa Health Centre	3	1	2610	1	30 minutes	1	0		0	0	0	0	1	1	0	0	0	0	0	0	0	0		0	0	0	0	0
Machakos	Kathiani	Kaani Dispensary	2	1	1566	0		1	0		0	0	0	0	1	1	0	0	0	0	0	0	0	0		0	0	0	0	0
Machakos	Kathiani	Ithaeni Dispensary	2	1	1993	1	20	1	0		0	0	0	0	1	1	0	0	0	0	0	0	0	0		0	0	0	0	0
Machakos	Kathiani	Mutitu Dispensary	2	1	2065	1	20 minutes	1	0		0	0	0	0	1	1	0	0	0	0	0	0	0	0		0	0	0	0	0
Machakos	Kathiani	Miumbuni Dispensary	2	1	1015	1	30 minutes	0	0
Machakos	Kathiani	Ngoleni Dispensary	2	2	1598	0		1	0		0	0	0	0	1	1	0	0	0	0	0	0	0	0		0	0	0	0	0
Machakos	Kathiani	Ngiini Dispensary Kathiani	2	1	373	0		0	0
Machakos	Kathiani	Kaviani Health Centre	3	1	2915	0		1	0		0	0	0	0	1	1	0	0	0	0	0	0	0	0		0	0	0	0	0
Machakos	Matungulu	Kwa Nguu Dispensary	2	1	1636	0		1	0		0	0	0	0	1	1	0	0	0	0	0	0	0	0		0	0	0	0	0
Machakos	Matungulu	Nguluni Health Centre	3	1	6572	0		1	0		0	0	0	0	1	1	0	0	0	0	0	0	0	0		0	0	0	0	0
Machakos	Masinga	Muthesya Dispensary	2	1	1562	3		1	0		0	0	0	0	1	1	0	0	0	0	0	0	0	0		0	0	0	0	0
Machakos	Masinga	Kathukini Dispensary	2	1	1545	3		1	0		0	0	0	0	1	0	0	0	0	0	0	0	0	0		0	0	0	0	0
Machakos	Masinga	Kikule Dispensary	2	1	1362	0		0	0
Machakos	Masinga	Milaani Dispensary	2	1	701	3		0	0
Machakos	Mwala	Mbiuni Health Centre	3	1	1857	1	10	1	1		0	0	0	0	1	1	1	0	0	0	0	0	0	0		0	0	0	0	0
Machakos	Mwala	Kathama Dispensary	2	1	1286	0		0	0
Machakos	Mwala	Mumbuni Dispensary (Mwala)	2	1	1190	0		0	0
Machakos	Matungulu	Kiliku Dispensary	2	1	493	0		0	0
Machakos	Mwala	Muusini Dispensary	2	1	1476	3		1	0		0	0	0	0	1	1	0	0	0	0	0	0	0	0		0	0	0	0	0
Machakos	Mwala	Mango Dispensary	2	1	1238	1	20min	0	0
Machakos	Mwala	Vyulya Dispensary	2	1	1143	3		0	1
Machakos	Matungulu	Kwa Mutalia Dispensary	2	1	750	0		0	0
Machakos	Mwala	Kavumbu Dispensary (Mwala)	2	1	1002	1	30 min	1	0		0	0	0	0	1	1	0	0	0	0	0	0	0	0		0	0	0	0	0
Machakos	Masinga	Ndelekeni Dispensary	2	1	303	0		0	0
Machakos	Masinga	Kithyoko Health Centre	3	1	5227	0		1	0		0	0	0	0	1	1	0	0	0	0	0	0	0	0		0	0	0	0	0
Machakos	Masinga	Endei Dispensary	2	1	442	0		0	0
Machakos	Masinga	Iuuma Dispensary	2	1	874	0		1	0		0	0	0	0	1	1	0	0	0	0	0	0	0	0		0	0	0	0	0
Machakos	Masinga	Kakongo Dispensary	2	1	770	0		0	0
Machakos	Masinga	Kwawanzilu Dispensary	2	1	366	0		1	0		0	0	0	0	1	1	0	0	0	0	0	0	0	0		0	0	0	0	0
Machakos	Masinga	Ikaatini Dispensary	2	1	779	1	30 minutes	0	0
Machakos	Masinga	Itunduimuni Health Centre	3	1	2904	0		1	0		0	0	0	0	1	1	0	0	0	0	0	0	0	0		0	0	0	0	0
Machakos	Masinga	Musingini Dispensary	2	1	585	1	20 minutes	0	0
Machakos	Masinga	Masinga Sub County Hospital	4	1	5584	0		1	0		0	0	0	0	1	1	0	0	0	0	0	0	0	0		0	0	0	0	0
Machakos	Masinga	Wamboo Dispensary	2	1	276	1	30 minutes	0	0
Machakos	Masinga	Katulye Dispensary	2	1	930	0		0	0
Kilifi	Kilifi North	Kilifi County Hospital	4	1	44559	0		1	1		1	0	1	1	1	1	1	0	1	0	1	1	0	0		0	0	0	0	0	1 2 3 4	1	1	1	1	0							1 2	1	1	0	0	0	5
Makueni	Makueni	Kathonzweni Health Centre	3	1	1921	1	20 minutes	1	0		0	0	0	0	1	1	0	0	0	0	0	0	0	0		0	0	0	0	0
Makueni	Makueni	Kanzokea Health Centre	3	1	1732	1	20 minutes	1	0		0	0	0	0	1	1	0	0	0	0	0	0	0	0		0	0	0	0	0
Makueni	Makueni	Matheani Dispensary	2	1	319	1	15 Mins	0	0
Makueni	Makueni	Kithuki Health Centre	3	1	908	1	20Mins	1	0		0	0	0	0	1	1	0	0	0	0	0	0	0	0		0	0	0	0	0
Makueni	Makueni	Yikiuuku dispensary	2	1	580	1	15Mins	0	0
Makueni	Makueni	West Ngosini Dispensary	2	1	219	1	15mins	1	1		0	0	0	0	1	1	0	0	0	0	0	0	0	0		0	0	0	0	0
Makueni	Makueni	Muusini Dispensary (Makueni)	2	1	457	1	15mins	1	0		0	0	0	0	1	1	0	0	0	0	0	0	0	0		0	0	0	0	0
Makueni	Makueni	Kyase Dispensary	2	1	221	1	20mins	0	0
Makueni	Makueni	Yinthungu Dispensary	2	1	368	1	15mins	0	0
Makueni	Makueni	Yekanga Dispensary	2	1	292	1	15mins	0	0
Makueni	Mbooni	Kali Health Centre	3	1	1566	0		1			0	0	0	0	1	1	0	0	0	0	0	0	0	0		0	0	0	0	0
Makueni	Mbooni	Iiani/Kiatineni Dispensary	2	1	978	0		0
Makueni	Mbooni	Tulimani Health Centre	3	1	1137	0		1			0	0	0	0	0	0	0	0	0	0	0	0	0	0		0	0	0	0	0
Makueni	Mbooni	Uvaani Dispensary	2	1	483	0		0
Makueni	Mbooni	Mbooni Sub County Hospital	4	1	24365	1	15 minutes	1			0	0	0	0	1	1	1	1	0	0	0	0	0	0		0	0	0	0	0
Makueni	Kibwezi West	Kikumini Health Centre	3	1	5740	0		1	0		0	0	0	0	1	1	0	0	0	0	0	0	0	0		0	0	0	0	0
Makueni	Kibwezi West	Tutini Dispensary	2	1	1966	1	20mins	0	0
Makueni	Kibwezi West	Ndunguni dispensary	2	1	941	0		0	0
Machakos	Yatta	Kaluluini Dispensary	2	1	568	0		1	0		0	0	0	0	1	1	0	0	0	0	0	0	0	0		0	0	0	0	0
Machakos	Yatta	Makila Dispensary (Yatta)	2	1	138	0		0	0
Machakos	Yatta	Kisiiki Dispensary	2	1	3495	0		1	0		0	0	0	0	1	1	0	0	0	0	0	0	0	0		0	0	0	0	0
Machakos	Yatta	Nthungululu Dispensary	2	1	432	0		0	0
Machakos	Yatta	Kwa Kulu Dispensary	2	1	283	1	15	1	0		0	0	0	0	1	1	0	0	0	0	0	0	0	0		0	0	0	0	0
Machakos	Yatta	NYS Dispensary (Mavoloni)	2	1	974	3		0	0
Machakos	Yatta	Mamba Dispensary (Yatta)	2	1	886	3		1	0		0	0	0	0	1	1	0	0	0	0	0	0	0	0		0	0	0	0	0
Machakos	Yatta	Kinyaata Dispensary	2	1	629	0		1	0		0	0	0	0	1	1	0	0	0	0	0	0	0	0		0	0	0	0	0
Machakos	Yatta	Kikesa Dispensary	2	1	1150	0		1	0		0	0	0	0	1	1	0	0	0	0	0	0	0	0		0	0	0	0	0
Machakos	Yatta	Kalukuni Dispensary	2	1	370	0		1	0		0	0	0	0	1	1	0	0	0	0	0	0	0	0		0	0	0	0	0
Machakos	Yatta	Kauthulini Dispensary	2	1	1654	0		1	0		0	0	0	0	1	1	0	0	0	0	0	0	0	0		0	0	0	0	0
Machakos	Yatta	Kithimani Dispensary	2	1	2004	0		1	0		0	0	0	0	1	1	0	0	0	0	0	0	0	0		0	0	0	0	0
Machakos	Yatta	Kiwanza Dispensary (Yatta)	2	1	556	0		1	0		0	0	0	0	1	1	0	0	0	0	0	0	0	0		0	0	0	0	0
Machakos	Yatta	NYS Athiriver Yatta	2	1	317	0		1	0		0	0	0	0	1	1	0	0	0	0	0	0	0	0		0	0	0	0	0
Machakos	Yatta	National Youth Service Dispensary (Yatta)	2	1	806	0		1	0		0	0	0	0	1	1	0	0	0	0	0	0	0	0		0	0	0	0	0
Siaya	Rarieda	Ong'ielo Model Health Centre	3	1	3057	0		1	1		0	0	0	0	1	1	1	1	0	0	0	0	0	0		0	0	0	0	0
Siaya	Rarieda	Ndori Health Centre	3	1	2514	0		1	0		0	0	0	0	1	1	0	0	0	0	0	0	0	0		0	0	0	0	0
Siaya	Rarieda	Rambugu Dispensary (Rarieda)	2	1	98	0		1	0		0	0	0	0	1	1	0	0	0	0	0	0	0	0		0	0	0	0	0
Siaya	Gem	Akala Health Centre	3	1	14891	0		1	1		0	0	0	0	1	1	0	0	0	0	0	0	0	0		0	0	0	0	0
Siaya	Gem	Lidha Dispensary	2	1	5403	1	45 minutes	1	1		0	0	0	0	1	1	0	0	0	0	0	0	0	0		0	0	0	0	0
Siaya	Rarieda	Naya Health Centre	3	1	2567	0		1	0		0	0	0	0	1	1	0	0	0	0	0	0	0	0		0	0	0	0	0
Siaya	Gem	Olengo Dispensary	2	1	1728	1	20minutes	1	0		0	0	0	0	1	1	0	0	0	0	0	0	0	0		0	0	0	0	0
Siaya	Gem	Gongo Health Centre	3	1	3414	1	45 minutes	1	0		0	0	0	0	1	1	0	0	0	0	0	0	0	0		0	0	0	0	0
Siaya	Rarieda	Rabel Dispensary	2	1	251	0		1	0		0	0	0	0	1	1	0	0	0	0	0	0	0	0		0	0	0	0	0
Siaya	Rarieda	Lieta Health Centre (Rarieda)	2	1	669	0		1	0		0	0	0	0	1	1	0	0	0	0	0	0	0	0		0	0	0	0	0
Siaya	Bondo	Kambajo Dispensary	2	1	4793	1	10minutes	1	0		0	0	0	0	1	1	0	0	0	0	0	0	0	0		0	0	0	0	0
Siaya	Bondo	Got Matar Health Centre	2	1	4569	0		1	0		0	0	0	0	1	1	0	0	0	0	0	0	0	0		0	0	0	0	0
Siaya	Bondo	Gobei Health Centre	3	1	242	1	10 minutes	1	0		0	0	0	0	0	0	0	0	0	0	0	0	0	0		0	0	0	0	0
Siaya	Ugunja	St Raphael Okoth Dispensary	2	1	447	1	20	1	0		0	0	0	0	1	1	0	0	0	0	0	0	0	0		0	0	0	0	0
Makueni	Mbooni	Ndumbi Dispensary	2	1	685	0		0
Makueni	Mbooni	Mwana Dispensary	2	1	436	0		0
Siaya	Gem	Got Regea Dispensary	2	1	805	1	20	1	1		0	0	0	0	1	1	0	1	0	0	0	0	0	0		0	0	0	0	0
Makueni	Makueni	Ngomano Dispensary	2	1	170	1	15mins	0	0
Makueni	Makueni	Kwakavisi Dispensary	2	1	556	1	20mins	0	0
Makueni	Makueni	Kitonyoni Dispensary	2	1	503	1	15mins	0	0
Makueni	Makueni	Kilili Health Centre	3	1	831	1	20min	0	0
Makueni	Makueni	Kilisa Dispensary	2	1	204	1	15mins	0	0
Makueni	Makueni	Mandoi Dispensary	2	1	256	1	20mins	0	0
Siaya	Ugunja	Ambira Sub-County Hospital	4	1	4971	0		1	1		0	0	0	0	1	1	0	0	1	0	0	0	0	0		0	0	0	0	0
Siaya	Bondo	Kibuye Dispensary	2	1	388	0		1	0		0	0	0	0	0	0	0	0	0	0	0	0	0	0		0	0	0	0	0
Makueni	Kilome	Malili Dispensary	2	1	293	1	30 mins	0	0
Makueni	Kilome	mbukuni dispensary	2	1	240	1	10 to15 mins	0	0
Makueni	Kilome	Masokani Dispensary	2	1	493	0		0	0
Makueni	Kilome	Kitivo Dispensary	2	1	308	0		0	0
Makueni	Kibwezi East	Iiani Dispensary (Kibwezi)	2	1	1000	0		0	0
Makueni	Kibwezi East	Nthongoni Health Centre	3	1	1586	3		1	0		0	0	0	0	1	1	0	0	0	0	0	0	0	0		0	0	0	0	0
Makueni	Kibwezi East	Nzoila Dispensary	2	1	460	1	20 minutes	0	0
Makueni	Kibwezi East	Mang'elete Dispensary	2	1	480	0		0	0
Makueni	Kibwezi East	Katulye Dispensary	2	1	500	0		0	0
Makueni	Kibwezi East	Ngwata Health Centre	3	1	1020	3		1	0		0	0	0	0	1	1	0	0	0	0	0	0	0	0		0	0	0	0	0
Makueni	Kibwezi East	Kiteng'ei Dispensary	2	1	656	3		1	0		0	0	0	0	1	1	0	0	0	0	0	0	0	0		0	0	0	0	0
Makueni	Kibwezi East	Miumoni Dispensary	2	1	507	3		0	0
Siaya	Rarieda	Kunya Dispensary	2	1	706	0		1	0		0	0	0	0	1	1	0	0	0	0	0	0	0	0		0	0	0	0	0
Siaya	Gem	Dienya Health Centre	3	1	4380	1	30 minutes	1	1		0	0	0	0	1	1	0	0	0	0	0	0	0	0		0	0	0	0	0
Siaya	Ugenya	Ukwala Sub County Hospital	4	1	4225	3		1	1		0	0	0	0	1	1	1	0	1	0	0	0	0	0		0	0	0	0	0
Siaya	Ugenya	Sifuyo Health Centre	3	1	2109	1	30-40min	1	0		0	0	0	0	1	1	0	0	0	0	0	0	0	0		0	0	0	0	0
Siaya	Rarieda	Rageng'ni Dispensary	2	1	1475	0		1	0		0	0	0	0	1	1	0	0	0	0	0	0	0	0		0	0	0	0	0
Siaya	Gem	Bar Sauri Health Centre	3	1	509	1	20	1	0		0	0	0	0	1	1	0	0	0	0	0	0	0	0		0	0	0	0	0
Siaya	Bondo	Gombe Dispensary	2	1	2640	0		1	0		0	0	0	0	1	1	0	0	0	0	0	0	0	0		0	0	0	0	0
Siaya	Rarieda	Chianda Dispensary (Rarieda)	2	1	472	0		1	0		0	0	0	0	1	1	0	0	0	0	0	0	0	0		0	0	0	0	0
Siaya	Gem	Nyawara Health Centre	3	1	2117	1	20	1	0		0	0	0	0	1	1	0	0	0	0	0	0	0	0		0	0	0	0	0
Makueni	Mbooni	Tawa Sub County Hospial	4	1	3731	0		1			0	0	0	0	1	1	0	0	1	0	0	0	0	0		0	0	0	0	0
Makueni	Mbooni	Kivani Dispensary (Mbooni)	2	1	551	0		0
Siaya	Bondo	Ouya Dispensary	2	1	6385	0		1	0		0	0	0	0	1	1	0	0	0	0	0	0	0	0		0	0	0	0	0
Siaya	Rarieda	Kopiata Beach Dispensary (Rarieda)	2	1	412	0		1	0		0	0	0	0	1	1	0	0	0	0	0	0	0	0		0	0	0	0	0
Siaya	Gem	Masogo Dispensary (Gem)	2	1	934	1	45	1	0		0	0	0	0	1	1	0	0	0	0	0	0	0	0		0	0	0	0	0
Makueni	Kaiti	Mukuyuni Sub County Hospital	4	1	2234	1	5	1	0		0	0	0	0	1	1	0	0	0	0	0	0	0	0		0	0	0	0	0
Makueni	Kaiti	Ngiluni Dispensary (Kaiti)	2	1	522	0		1	0		0	0	0	0	1	1	0	0	0	0	0	0	0	0		0	0	0	0	0
Makueni	Kaiti	Kivani Health Centre	3	1	791	0		1	0		0	0	0	0	1	1	0	0	0	0	0	0	0	0		0	0	0	0	0
Makueni	Kaiti	Kithuni Dispensary	2	1	607	0		1	0		0	0	0	0	1	1	0	0	0	0	0	0	0	0		0	0	0	0	0
Makueni	Kaiti	Mangala Dispensary	2	1	573	0		1	0		0	0	0	0	1	1	0	0	0	0	0	0	0	0		0	0	0	0	0
Makueni	Kaiti	Kilungu Sub County Hospital	4	1	5450	0		1	1		0	0	0	0	1	1	1	1	0	0	0	0	0	0		0	0	0	0	0
Siaya	Bondo	Ogam Dispensary	2	1	767	0		1	0		0	0	0	0	1	1	0	0	0	0	0	0	0	0		0	0	0	0	0
Siaya	Bondo	Ulungo Dispensary	2	1	796	1	5	1	0		0	0	0	0	1	1	0	0	0	0	0	0	0	0		0	0	0	0	0
Siaya	Ugunja	Rambula Dispensary	2	1	1477	0		1	0		0	0	0	0	1	1	0	0	0	0	0	0	0	0		0	0	0	0	0
Siaya	Ugunja	Ligega Health Centre	3	1	1612	0		0	1
Makueni	Makueni	Katulye Dispensary-Nzaui	2	1	494	1	15mins	0	0
Makueni	Makueni	Kwakalui Dispensary	2	1	329	1	20mins	0	0
Makueni	Makueni	Nzeeni Dispensary	2	1	305	1	15mins	0	0
Makueni	Makueni	Mathanguni Dispensary	2	1	275	1	15mins	0	0
Makueni	Makueni	Nduumoni Dispensary	2	1	282	1	20mins	0	0
Makueni	Kibwezi East	Kalimani Dispensary	2	1	548	0		0	0
Makueni	Kibwezi East	Kithyululu Health Centre	3	1	1119	3		0	0
Makueni	Kibwezi East	Masongaleni Health Centre	3	1	1298	1	30minutes	1	0		0	0	0	0	1	1	0	0	0	0	0	0	0	0		0	0	0	0	0
Siaya	Ugenya	Bar Ndege Dispensary	2	1	9258	1	10mins	1	0		0	0	0	0	0	0	0	0	0	0	0	0	0	0		0	0	0	0	0
Siaya	Ugunja	Sikalame Dispensary	2	1	3284	0		1	0		0	0	0	0	1	1	0	0	0	0	0	0	0	0		0	0	0	0	0
Siaya	Rarieda	Pap Kodero Health Centre	3	1	1185	0		1	0		0	0	0	0	1	1	0	0	0	0	0	0	0	0		0	0	0	0	0
Siaya	Bondo	Mabinju Dispensary	2	1	2850	0		1	0		0	0	0	0	1	1	0	0	0	0	0	0	0	0		0	0	0	0	0
Siaya	Bondo	Serawongo Dispensary	2	1	3648	0		1	0		0	0	0	0	1	1	0	0	0	0	0	0	0	0		0	0	0	0	0
Siaya	Bondo	Uyawi Sub County Hospital	4	1	11238	0		1	0		0	0	0	0	1	1	0	0	0	0	0	0	0	0		0	0	0	0	0
Siaya	Gem	Asayi Dispensary	2	1	4487	0		1	0		0	0	0	0	1	1	0	0	0	0	0	0	0	0		0	0	0	0	0
Siaya	Rarieda	Wagoro Dispensary (Rarieda)	2	1	279	0		1	0		0	0	0	0	1	1	0	0	0	0	0	0	0	0		0	0	0	0	0
Siaya	Ugunja	Uluthe Dispensary	2	1	820	0		1	0		0	0	0	0	1	1	0	0	0	0	0	0	0	0		0	0	0	0	0
Siaya	Bondo	Mbeka Dispensary	2	1	2715	0		1	0		0	0	0	0	1	1	0	0	0	0	0	0	0	0		0	0	0	0	0
Siaya	Ugunja	Simenya Health Centre	3	1	2483	1	20	1	0		0	0	0	0	1	1	0	0	0	0	0	0	0	0		0	0	0	0	0
Siaya	Ugenya	Nyangu Dispensary	2	1	1802	1	10-15 min	1	0		0	0	0	0	1	1	0	0	0	0	0	0	0	0		0	0	0	0	0
Siaya	Ugenya	Bar Achuth Dispensary	2	1	1671	3		1	0		0	0	0	0	1	1	0	0	0	0	0	0	0	0		0	0	0	0	0
Siaya	Rarieda	Kagwa Health Centre	3	1	1262	0		1	0		0	0	0	0	1	1	0	0	0	0	0	0	0	0		0	0	0	0	0
Siaya	Gem	Sirembe Dispensary	2	1	10411	1	15mimutes	1	0		0	0	0	0	1	1	0	0	0	0	0	0	0	0		0	0	0	0	0
Siaya	Gem	Ndere Health Centre	3	1	1730	0		1	0		0	0	0	0	0	0	0	0	0	0	0	0	0	0		0	0	0	0	0
Siaya	Rarieda	Manyuanda Health Centre (Rarieda)	3	1	2312	0		1	0		0	0	0	0	1	1	0	0	0	0	0	0	0	0		0	0	0	0	0
Makueni	Mbooni	Utuneni Dispensary	2	1	1043	0		0
Makueni	Mbooni	Kaliani Health Centre	3	1	1535	0		0
Makueni	Makueni	Matiliku Sub County Hospital	4	1	2949	1	15mins	1	0		0	0	0	0	1	1	0	0	0	0	0	0	0	0		0	0	0	0	0
Makueni	Makueni	Nziu Health Centre	3	1	1356	1	15mins	1	0		0	0	0	0	1	1	0	0	0	0	0	0	0	0		0	0	0	0	0
Makueni	Kibwezi West	Makindu Sub County Hospital	4	1	28071	1	15minutes	1	1		0	0	0	0	1	1	1	1	0	0	1	0	0	0		0	0	0	0	0
Makueni	Kibwezi West	Kai Dispensary	2	1	1520	1	15	0	0
Makueni	Kibwezi West	Syumile Dispensary	3	1	7458	0		0	0
Makueni	Kibwezi West	Kathyaka Dispensary	2	1	4140	0		0	0
Makueni	Kibwezi West	Kanyungu Dispensary	2	1	1980	0		0	0
Makueni	Kibwezi West	Kisayani Dispensary	2	1	4743	1	15	0	0
Makueni	Kibwezi West	Kalulini Health Centre (Kibwezi)	3	1	5266	3		0	0
Makueni	Kibwezi West	Mikuyuni Dispensary (Kibwezi West)	2	1	1731	1	15	0	0
Makueni	Kibwezi West	Kaunguni Dispensary	2	1	4612	0		1	0		0	0	0	0	1	1	0	0	0	0	0	0	0	0		0	0	0	0	0
Makueni	Kibwezi West	Ndovoini Dispensary	2	1	2964	1	0	0	0
Makueni	Kibwezi West	Ilatu Health Centre (Makindu)	3	1	5744	1	15	1	0		0	0	0	0	1	1	0	0	0	0	0	0	0	0		0	0	0	0	0
Makueni	Kibwezi West	Kalungu Dispensary	2	1	1946	1	15minutes	0	0
Makueni	Kibwezi West	Nthongoni Dispensary	2	1	1542	1	15mins	0	0
Makueni	Kibwezi West	kasemeini dispensary	2	1	2126	1	15mins	0	0
Siaya	Ugunja	Uloma Dispensary	2	1	481	0		0	0
Siaya	Ugunja	Got Osimbo Dispensary	2	1	938	0		1	1		0	0	0	0	1	1	0	0	0	0	0	0	0	0		0	0	0	0	0
Makueni	Mbooni	Utangwa Dispensary	2	1	747	1	30	1			0	0	0	0	1	1	1	0	0	0	0	0	0	0		0	0	0	0	0
Siaya	Alego Usonga	Ober Ogunga Dispensary	2	1	2322	0		0	0
Siaya	Alego Usonga	Nyadhi Dispensary	2	1	2657	1	15	1	0		0	0	0	0	1	1	0	0	0	0	0	0	0	0		0	0	0	0	0
Siaya	Alego Usonga	Rwambwa Sub-county Hospital	4	1	3606	0		1	0		0	0	0	0	0	0	0	0	0	0	0	0	0	0		0	0	0	0	0
Siaya	Bondo	Nyodima Dispensary	2	1	2194	0		1	0		0	0	0	0	1	1	0	0	0	0	0	0	0	0		0	0	0	0	0
Siaya	Rarieda	Madiany Sub County Hospital	4	1	3711	0		1	0		0	0	0	0	1	1	0	0	0	0	0	0	0	0		0	0	0	0	0
Siaya	Bondo	Rapogi Dispensary	2	1	1940	0		0	0
Siaya	Gem	Nguge Dispensary	2	1	273	0		1	0		0	0	0	0	1	1	0	0	0	0	0	0	0	0		0	0	0	0	0
Siaya	Gem	Wagai Health Centre	3	1	4598	1	45 minutes	1	1		0	0	0	0	1	1	0	0	0	0	0	0	0	0		0	0	0	0	0
Siaya	Rarieda	Abidha Health Centre	3	1	2473	0		1	0		0	0	0	0	1	1	0	0	0	0	0	0	0	0		0	0	0	0	0
Siaya	Alego Usonga	Sumba Community Dispensary	2	1	672	0		1	0		0	0	0	0	1	1	0	0	0	0	0	0	0	0		0	0	0	0	0
Siaya	Alego Usonga	Mwer Dispensary	2	1	1385	0		1	0		0	0	0	0	1	1	0	0	0	0	0	0	0	0		0	0	0	0	0
Siaya	Rarieda	Misori Dispensary	2	1	1499	0		1	0		0	0	0	0	1	1	0	0	0	0	0	0	0	0		0	0	0	0	0
Siaya	Bondo	Got Winyo Dispensary	2	1	516	0		1	0		0	0	0	0	1	1	0	0	0	0	0	0	0	0		0	0	0	0	0
Siaya	Rarieda	Masala Dispensary	2	1	803	0		1	0		0	0	0	0	1	1	0	0	0	0	0	0	0	0		0	0	0	0	0
Makueni	Kilome	Lumu Dispensary	2	1	264	3		0	0
Makueni	Kilome	Kasikeu Dispensary	3	1	1973	1	30 minutes	1	0		0	0	0	0	1	1	0	0	0	0	0	0	0	0		0	0	0	0	0
Makueni	Kilome	Kamuthini Dispensary	2	1	419	0		1	0		0	0	0	0	1	1	0	0	0	0	0	0	0	0		0	0	0	0	0
Makueni	Kilome	Nduluni Dispensary	2	1	366	3		1	0		0	0	0	0	1	1	0	0	0	0	0	0	0	0		0	0	0	0	0
Makueni	Kilome	Mbiini Dispensary	2	1	527	3		1	0		0	0	0	0	1	1	0	0	0	0	0	0	0	0		0	0	0	0	0
Makueni	Kilome	Kavuko dispensary	2	1	321	1	10 minutes	1	1		0	0	0	0	1	1	0	0	0	0	0	0	0	0		0	0	0	0	0
Makueni	Kilome	Kiu (AIC) Dispensary	2	4	960	1	Not indicated	1	0		0	0	0	0	1	1	0	0	0	0	0	0	0	0		0	0	0	0	0
Makueni	Kilome	Itumbule Health Centre	3	1	1265	3		1	0		0	0	0	0	1	1	0	0	0	0	0	0	0	0		0	0	0	0	0
Makueni	Kilome	AIC Mukaa Dispensary	2	4	688	3		0	0
Makueni	Mbooni	Ngai Dispensary	3	1	766	0		0
Makueni	Mbooni	Kitundu (GOK) Dispensary	2	1	845	0		0
Makueni	Mbooni	Kithoni Dispensary	2	1	611	0		0
Siaya	Gem	Kanyadet Dispensary	2	1	1415	1	45 minutes	1	0		0	0	0	0	1	1	0	0	0	0	0	0	0	0		0	0	0	0	0
Makueni	Kaiti	Kauti Dispensary	2	1	360	0		0	0
Makueni	Kaiti	Kyang'a Dispensary	2	1	364	0		1	0		0	0	0	0	1	1	0	0	0	0	0	0	0	0		0	0	0	0	0
Makueni	Kaiti	Kasunguni Dispensary (Kaiti)	2	1	360	1	20 minutes	1	0		0	0	0	0	1	1	0	0	0	0	0	0	0	0		0	0	0	0	0
Makueni	Kaiti	Kee Health Centre	3	1	773	0		1	0		0	0	0	0	1	1	0	0	0	0	0	0	0	0		0	0	0	0	0
Makueni	Kaiti	Kavata Nzou Dispensary	2	1	672	0		1	0		0	0	0	0	1	1	0	0	0	0	0	0	0	0		0	0	0	0	0
Makueni	Kaiti	Mutulani Dispensary (Kaiti)	2	1	492	1	5 minutes	1	0		0	0	0	0	1	1	0	0	0	0	0	0	0	0		0	0	0	0	0
Makueni	Kaiti	Ukia Dispensary	2	1	773	0		1	0		0	0	0	0	1	1	0	0	0	0	0	0	0	0		0	0	0	0	0
Siaya	Ugunja	Tingare Dispensary	2	1	2014	0		1	0		0	0	0	0	1	1	0	0	0	0	0	0	0	0		0	0	0	0	0
Kilifi	Kilifi South	Vipingo Rural Demonstration Health Centre	3	1	11486	0		1	1		0	0	0	0	1	1	1	0	0	0	0	0	0	0		0	0	0	0	0
Siaya	Bondo	Masinya Dispensary	2	1	2152	0		0	0
Siaya	Alego Usonga	Ulafu Dispensary	2	1	1250	0		0	0
Siaya	Ugenya	Sega Dispensary	2	1	1328	3		1	0		0	0	0	0	1	1	0	0	0	0	0	0	0	0		0	0	0	0	0
Siaya	Ugenya	Ligala Dispensary	2	1	1158	3		1	0		0	0	0	0	1	1	0	0	0	0	0	0	0	0		0	0	0	0	0
Siaya	Ugenya	Jera Dispensary	2	1	856	0		1	0		0	0	0	0	1	1	0	0	0	0	0	0	0	0		0	0	0	0	0
Siaya	Gem	Uthanya Dispensary	2	1	2601	0		1	1		0	0	0	0	1	1	0	0	0	0	0	0	0	0		0	0	0	0	0
Siaya	Alego Usonga	Umala Dispensary	2	1	1036	0		1	0		0	0	0	0	1	1	0	0	0	0	0	0	0	0		0	0	0	0	0
Siaya	Ugunja	Uhuyi Dispensary	2	1	526	0		1	0		0	0	0	0	1	1	0	0	0	0	0	0	0	0		0	0	0	0	0
Siaya	Bondo	Manyonge Dispensary	2	1	2495	0		1	0		0	0	0	0	1	1	0	0	0	0	0	0	0	0		0	0	0	0	0
Siaya	Alego Usonga	Uhembo Dispensary	2	1	241	0		1	0		0	0	0	0	1	1	0	0	0	0	0	0	0	0		0	0	0	0	0
Siaya	Alego Usonga	Hawinga Health Centre	3	1	1846	0		1	0		0	0	0	0	1	1	0	0	0	0	0	0	0	0		0	0	0	0	0
Siaya	Rarieda	Nyayiera Dispensary (Rarieda)	2	1	469	0		1	0		0	0	0	0	1	1	0	0	0	0	0	0	0	0		0	0	0	0	0
Siaya	Rarieda	Saradidi Dispensary	2	1	1081	0		1	0		0	0	0	0	1	1	0	0	0	0	0	0	0	0		0	0	0	0	0
Siaya	Rarieda	Omia Diere Dispensary	2	1	356	0		1	0		0	0	0	0	1	1	0	0	0	0	0	0	0	0		0	0	0	0	0
Siaya	Rarieda	St Mathews Kandaria Dispensary	2	1	374	0		1	0		0	0	0	0	0	0	0	0	0	0	0	0	0	0		0	0	0	0	0
Makueni	Mbooni	Utwiini Dispensary	2	1	611	0		0
Siaya	Bondo	Anyuongi Dispensary	2	1	693	0		1	0		0	0	0	0	1	1	0	0	0	0	0	0	0	0		0	0	0	0	0
Kilifi	Ganze	Kachororoni Dispensary	2	1	1039	0		1	0		0	0	0	0	1	1	0	0	0	0	0	0	0	0		0	0	0	0	0
Kilifi	Ganze	Ganze Health Centre	3	1	4062	0		1	0		0	0	0	0	1	1	0	0	0	0	0	0	0	0		0	0	0	0	0
Siaya	Bondo	Mageta Health Centre	3	1	7122	0		1	0		0	0	0	0	1	1	0	0	0	0	0	0	0	0		0	0	0	0	0
Siaya	Alego Usonga	Bar Agulu Dispensary	2	1	260	0		1	0		0	0	0	0	1	1	0	0	0	0	0	0	0	0		0	0	0	0	0
Siaya	Bondo	Usenge Dispensary	2	1	3795	3		1	0		0	0	0	0	1	1	0	0	0	0	0	0	0	0		0	0	0	0	0
Kilifi	Kilifi South	Msumarini Medical Clinic	2	1	2618	0		1	0		0	0	0	0	1	1	0	0	0	0	0	0	0	0		0	0	0	0	0
Kilifi	Kilifi South	Msumarini Dispensary	2	1	259	0		1	0		0	0	0	0	1	1	0	0	0	0	0	0	0	0		0	0	0	0	0
Kilifi	Kilifi South	Mtepeni Dispensary	2	1	1948	0		1	0		0	0	0	0	1	1	0	0	0	0	0	0	0	0		0	0	0	0	0
Kilifi	Kilifi South	Bomani Dispensary	2	1	2172	0		1	0		0	0	0	0	1	1	0	0	0	0	0	0	0	0		0	0	0	0	0
Kilifi	Kilifi South	Mtwapa Health Centre	2	1	2219	0		1	0		0	0	0	0	1	1	0	0	0	0	0	0	0	0		0	0	0	0	0
Siaya	Ugunja	Sigomere Sub County Hospital	4	1	4291	0		1	0		0	0	0	0	1	1	0	0	0	0	0	0	0	0		0	0	0	0	0
Siaya	Alego Usonga	Got Koyembe Dispensary	2	1	473	0		0	0
Siaya	Gem	Kambare Dispensary	2	1	2480	1	45 minutes	1	0		0	0	0	0	1	1	0	0	0	0	0	0	0	0		0	0	0	0	0
Makueni	Kibwezi West	Makasa Dispensary (Nguu)	2	1	691	0		0	0
Makueni	Kibwezi West	Kwakotoe Dispensary	2	1	1848	0		0	0
Makueni	Kibwezi West	Masumba Dispensary	2	1	2412	1	15mins	0	0
Makueni	Kibwezi West	Matutu Dispensary (Nzaui)	2	1	2763	1	10mins	0	0
Makueni	Kibwezi West	Mweini Dispensary	2	1	2303	1	15mins	0	0
Makueni	Kibwezi West	Yikivumbu Dispensary	2	1	1382	1	15mins	0	0
Makueni	Kibwezi West	Mwasang'ombe Dispenasry	2	1	998	1	15mins	0	0
Makueni	Kibwezi West	Mithumoni Dispensary	2	1	899	0		0	0
Makueni	Kibwezi West	Mwanyani Health Centre	3	1	3954	1	15mins	0	0
Makueni	Kibwezi West	kwa Kakulu Dispensary (Emali)	2	1	965	0		0	0
Makueni	Kibwezi West	Emali Model Health Centre	3	1	13815	1	15mins	1	0		0	0	0	0	1	1	0	0	0	0	0	0	0	0		0	0	0	0	0
Makueni	Kibwezi West	Administration Police Senior Staff College Dispensary	2	1	1987	0		0	0
Makueni	Kibwezi West	Kiboko Dispensary (Makindu)	2	1	6812	3		0	0
Siaya	Gem	Marenyo Health Centre	3	1	725	1	45	1	0		0	0	0	0	1	1	0	0	0	0	0	0	0	0		0	0	0	0	0
Siaya	Gem	Ogero Dispensary	2	1	1270	0		1	1		0	0	0	0	1	1	0	0	0	0	0	0	0	0		0	0	0	0	0
Siaya	Rarieda	Bar Aluru Dispensary (Rarieda)	2	1	1175	0		1	0		0	0	0	0	1	1	0	0	0	0	0	0	0	0		0	0	0	0	0
Siaya	Rarieda	Mahaya Health Centre (Rarieda)	3	1	1280	0		1	0		0	0	0	0	1	1	0	0	0	0	0	0	0	0		0	0	0	0	0
Siaya	Rarieda	Nyagoko Dispensary	2	1	890	0		1	0		0	0	0	0	1	1	0	0	0	0	0	0	0	0		0	0	0	0	0
Siaya	Rarieda	St Joseph's Obaga Dispensary	2	1	1072	0		1	0		0	0	0	0	1	1	0	0	0	0	0	0	0	0		0	0	0	0	0
Siaya	Bondo	Ndeda Dispensary	2	1	768	0		1	0		0	0	0	0	1	1	0	0	0	0	0	0	0	0		0	0	0	0	0
Siaya	Bondo	Usigu Health Centre	3	1	1842	1	30	1	0		0	0	0	0	1	1	0	0	0	0	0	0	0	0		0	0	0	0	0
Siaya	Bondo	Nyenye Misori Dispensary	2	1	1056	1	15	1	0		0	0	0	0	1	1	0	0	0	0	0	0	0	0		0	0	0	0	0
Siaya	Gem	Mindhine Dispensary	2	1	932	1	30	1	0		0	0	0	0	1	1	0	0	0	0	0	0	0	0		0	0	0	0	0
Kilifi	Ganze	Shirango Dispensary	2	1	566	0		0	0
Kilifi	Ganze	Midoina Dispensary	2	1	1377	0		0	0
Kilifi	Ganze	Rimarapera Dispensary	2	1	974	0		0	0
Makueni	Mbooni	Kisoi Munyao Memorial Health Centre	3	1	711	0		0
Makueni	Kilome	Ngalana Dispensary	2	1	300	1	30 minutes	1	0		0	0	0	0	1	1	0	0	0	0	0	0	0	0		0	0	0	0	0
Makueni	Kilome	Enzai Dispensary	2	1	244	3		1	0		0	0	0	0	1	1	0	0	0	0	0	0	0	0		0	0	0	0	0
Makueni	Kilome	Mwalano Dispensary	2	1	306	3		1	0		0	0	0	0	1	1	0	0	0	0	0	0	0	0		0	0	0	0	0
Makueni	Kilome	Kwale Dispensary	3	1	2158	3		1	0		0	0	0	0	1	1	0	0	0	0	0	0	0	0		0	0	0	0	0
Makueni	Kilome	Muua Dispensary	2	1	504	1	30 minutes	1	0		0	0	0	0	1	1	0	0	0	0	0	0	0	0		0	0	0	0	0
Makueni	Kilome	Kwa Kaluli Dispensary	2	1	280	3		0	0
Makueni	Kilome	Mutiluni Dispensary	2	1	1067	3		1	0		0	0	0	0	1	1	0	0	0	0	0	0	0	0		0	0	0	0	0
Makueni	Kilome	Kalanzoni Dispensary	2	1	288	3		1	0		0	0	0	0	1	1	0	0	0	0	0	0	0	0		0	0	0	0	0
Siaya	Alego Usonga	Kochieng' Dispensary	2	1	295	0		0	0
Siaya	Alego Usonga	Karuoth Dispensary	2	1	1413	0		1	0		0	0	0	0	1	1	0	0	0	0	0	0	0	0		0	0	0	0	0
Siaya	Alego Usonga	Kadenge Ratuoro Health Centre	3	1	1508	0		1	0		0	0	0	0	1	1	0	0	0	0	0	0	0	0		0	0	0	0	0
Siaya	Alego Usonga	Bar Olengo Dispensary	2	1	1673	0		1	0		0	0	0	0	1	1	0	0	0	0	0	0	0	0		0	0	0	0	0
Siaya	Alego Usonga	Mur Malanga Dispensary	2	1	785	0		1	0		0	0	0	0	1	1	0	0	0	0	0	0	0	0		0	0	0	0	0
Siaya	Alego Usonga	Ting'wangi Health Centre	3	1	1133	0		1	0		0	0	0	0	1	1	0	0	0	0	0	0	0	0		0	0	0	0	0
Kilifi	Malindi	Gahaleni Dispensary	2	1	2463	3		1	0		0	0	0	0	1	1	0	0	0	0	0	0	0	0		0	0	0	0	0
Kilifi	Malindi	Muyeye Health Centre (Municipal)	3	1	9701	3		1	0		0	0	0	0	1	1	0	0	0	0	0	0	0	0		0	0	0	0	0
Migori	Kuria East	Gwitembe Health Centre	3	1	1352	3		1	0		0	0	0	0	1	1	0	0	0	0	0	0	0	0		0	0	0	0	0
Migori	Kuria East	Gairoro Dispensary	2	1	656	3		1	0		0	0	0	0	1	1	0	0	0	0	0	0	0	0		0	0	0	0	0
Migori	Kuria East	Nyametembe Dispensary	2	1	459	3
Makueni	Kibwezi East	Kathekani Dispensary	2	1	640	0		0	0
Makueni	Kibwezi East	kinyambu dispensary	2	1	120	0		0	0
Makueni	Kibwezi East	Kyumani Dispensary	2	1	814	0		0	0
Makueni	Kibwezi East	Muthingiini Dispensary	2	1	600	0		0	0
Makueni	Kibwezi East	Ngiluni Dispensary (Kibwezi)	2	1	282	0		0	0
Makueni	Kibwezi East	Kambu Sub County Hospital	4	1	2998	0		1	0		0	0	0	0	1	1	0	0	0	0	0	0	0	0		0	0	0	0	0
Siaya	Gem	Lihanda Health Centre	3	1	1679	1	10-15minutes	1	1		0	0	0	0	1	1	0	0	0	0	0	0	0	0		0	0	0	0	0
Siaya	Gem	Onding Dispensary	2	1	3348	0		1	1		0	0	0	0	1	1	0	0	0	0	0	0	0	0		0	0	0	0	0
Siaya	Gem	Rera Health Centre	3	1	3805	1	30minutes	1	0		0	0	0	0	1	1	0	0	0	0	0	0	0	0		0	0	0	0	0
Siaya	Bondo	Nyaguda Health Center	3	1	11666	3		1	0		0	0	0	0	1	1	0	0	0	0	0	0	0	0		0	0	0	0	0
Siaya	Ugenya	Umer Dispensary	2	1	141	0		1	0		0	0	0	0	1	1	0	0	0	0	0	0	0	0		0	0	0	0	0
Siaya	Ugenya	Osure Dispensary	2	1	2000	0		1	0		0	0	0	0	1	1	0	0	0	0	0	0	0	0		0	0	0	0	0
Siaya	Rarieda	Nyagwara Dispensary	2	1	404	0		0	0
Kilifi	Malindi	Mmangani Dispensary	2	1	902	3		1	0		0	0	0	0	1	1	0	0	0	0	0	0	0	0		0	0	0	0	0
Kilifi	Malindi	Madunguni Dispensary	2	1	1628	3		1	0		0	0	0	0	1	1	0	0	0	0	0	0	0	0		0	0	0	0	0
Kilifi	Kilifi South	Chasimba Health Centre	3	1	4989	0		1	0		0	0	0	0	1	1	0	0	0	0	0	0	0	0		0	0	0	0	0
Kilifi	Kilifi South	Kizingo Health Centre	3	1	3180	0		1	0		0	0	0	0	1	1	0	0	0	0	0	0	0	0		0	0	0	0	0
Kilifi	Kilifi South	Ziani Dispensary	2	1	2220	0		1	0		0	0	0	0	1	1	0	0	0	0	0	0	0	0		0	0	0	0	0
Kilifi	Kilifi South	Pingilikani Dispensary	2	1	2493	0		1	0		0	0	0	0	1	1	0	0	0	0	0	0	0	0		0	0	0	0	0
Makueni	Kibwezi West	Ngaakaa Dispensary	2	1	1159	3		0	0
Makueni	Kibwezi West	Vololo Health Centre	3	1	2709	1	15mins	0	0
Makueni	Kibwezi West	Kavete Dispensary	2	1	1532	1	15mins	1	0		0	0	0	0	1	0	0	0	0	0	0	0	0	0		0	0	0	0	0
Makueni	Kibwezi West	Kalii Dispensary	2	1	2789	1	15mins	1	0		0	0	0	0	1	0	0	0	0	0	0	0	0	0		0	0	0	0	0
Makueni	Kibwezi West	Kamboo Dispensary	3	1	4562	1	15mins	1	0		0	0	0	0	1	0	0	0	0	0	0	0	0	0		0	0	0	0	0
Makueni	Kibwezi West	Ndalani Dispensary	2	1	927	1	15mins	1	0		0	0	0	0	1	0	0	0	0	0	0	0	0	0		0	0	0	0	0
Makueni	Kibwezi West	Yimwaa Dispensary	2	1	2901	1	15mins	0	0
Makueni	Kibwezi West	Usungu Dispensary	2	1	1350	1	15mins	0	0
Makueni	Kibwezi West	Mbui-Nzau Dispensary	2	1	4449	0		0	0
Makueni	Kibwezi West	Kiaoni Dispensary	2	1	7153	1	15mins	0	0
Kilifi	Ganze	Jaribuni Dispensary	2	1	3506	0		0	0
Siaya	Gem	Siala Kaduol	2	1	1421	0		1	0		0	0	0	0	1	1	0	0	0	0	0	0	0	0		0	0	0	0	0
Makueni	Mbooni	Mavindu Dispensary	2	1	4108	0		0
Makueni	Mbooni	Itetani Dispensary	2	1	735	0		0
Migori	Kuria East	Siabai Makonge Dispensary	2	1	1082	3		1	0		0	0	0	0	1	1	0	0	0	0	0	0	0	0		0	0	0	0	0
Migori	Kuria East	Ntimaru Sub County Hospital	4	1	2942	3		1	0		0	0	0	0	1	1	0	0	0	0	0	0	0	0		0	0	0	0	0
Migori	Kuria East	Makararangwe Dispensary	2	1	1345	3		1	0		0	0	0	0	1	1	0	0	0	0	0	0	0	0		0	0	0	0	0
Makueni	Kilome	Ngiini Dispensary	2	1	514	3		1	0		0	0	0	0	1	1	0	0	0	0	0	0	0	0		0	0	0	0	0
Makueni	Kilome	Sultan Hamud Sub County Hospital	4	1	5367	3		1	1		0	0	0	0	1	1	0	0	0	0	0	0	0	0		0	0	0	0	0
Makueni	Kilome	Mavivye Model Health Centre	3	1	1268	3		1	0		0	0	0	0	1	1	0	0	0	0	0	0	0	0		0	0	0	0	0
Makueni	Kilome	Uvete Health Centre	3	1	1705	3		1	0		0	0	0	0	1	1	0	0	0	0	0	0	0	0		0	0	0	0	0
Makueni	Kilome	Kiima kiu Dispensary	2	1	492	1	10 minutes	1	0		0	0	0	0	1	1	0	0	0	0	0	0	0	0		0	0	0	0	0
Makueni	Kibwezi East	Nzeveni Health Centre	3	1	1132	0		1	0		0	0	0	0	1	1	0	0	0	0	0	0	0	0		0	0	0	0	0
Makueni	Kibwezi East	Mtito Andei Sub County Hospital	4	1	2075	0		1	0		0	0	0	0	1	1	0	0	0	0	0	0	0	0		0	0	0	0	0
Makueni	Kibwezi East	Kyaani Health Centre	3	1	1060	0		0	0
Siaya	Gem	Gogo Dispensary	2	1	1415	1	30 minutes	1	0		0	0	0	0	1	1	0	0	0	0	0	0	0	0		0	0	0	0	0
Siaya	Gem	Uriri Dispensary	2	1	2633	1	10minutes	1	0		0	0	0	0	1	1	0	0	0	0	0	0	0	0		0	0	0	0	0
Makueni	Kibwezi West	Matiku Dispensary	2	1	1440	1	15mins	0	0
Makueni	Kibwezi West	Katulani Dispensary -(Kibwezi West)	2	1	882	3		0	0
Makueni	Kibwezi West	kitende Dispensary	2	1	1698	3		0	0
Siaya	Gem	Ramula Health Centre	3	1	9796	0		1	0		0	0	0	0	1	1	0	0	0	0	0	0	0	0		0	0	0	0	0
Siaya	Bondo	Mawere Dispensary	2	1	707	1	20	1	0		0	0	0	0	1	1	0	0	0	0	0	0	0	0		0	0	0	0	0
Siaya	Bondo	Othach Dispensary	2	1	750	0		0	0
Siaya	Bondo	Radier Dispensary	2	1	1018	0		1	0		0	0	0	0	1	1	0	0	0	0	0	0	0	0		0	0	0	0	0
Siaya	Bondo	Oyamo Dispensary	2	1	80	0		1	0		0	0	0	0	1	1	0	0	0	0	0	0	0	0		0	0	0	0	0
Siaya	Bondo	Got Agulu Sub-District Hospital	4	1	2576	1	20	1	0		0	0	0	0	1	1	0	0	0	0	0	0	0	0		0	0	0	0	0
Siaya	Bondo	Bondo County Referral Hospital	4	1	11397	1	20	1	1		0	0	0	0	1	1	0	0	0	0	1	0	0	0		0	0	0	0	0
Siaya	Ugenya	Obwogre Dispensary	2	1	470	0		1	0		0	0	0	0	1	1	0	0	0	0	0	0	0	0		0	0	0	0	0
Siaya	Ugenya	Urenga Health Centre	3	1	1584	1	45mins	1	0		0	0	0	0	1	1	0	0	0	0	0	0	0	0		0	0	0	0	0
Siaya	Bondo	Kapiyo Health Centre	2	1	1068	1	25	1	0		0	0	0	0	1	1	0	0	0	0	0	0	0	0		0	0	0	0	0
Siaya	Ugenya	Konya Dispensary	2	1	598	1	30	1	0		0	0	0	0	1	1	0	0	0	0	0	0	0	0		0	0	0	0	0
Siaya	Ugenya	Masasia Dispensary	2	1	649	0		1	0		0	0	0	0	1	1	0	0	0	0	0	0	0	0		0	0	0	0	0
Siaya	Ugenya	Luthehe Dispensary	2	1	618	0		1	0		0	0	0	0	1	1	0	0	0	0	0	0	0	0		0	0	0	0	0
Makueni	Kibwezi East	Kibwezi Sub County Hospital	4	1	6156	1	30 minutes	1	0		0	0	0	0	1	1	0	0	0	0	0	0	0	0		0	0	0	0	0
Makueni	Kibwezi East	Muthungue Dispensary	2	1	707	3		0	0
Makueni	Kibwezi East	Athi Kamunyuni Health Centre	3	1	1722	1	30 minutes	0	0
Makueni	Kibwezi East	Yikivuthi Dispensary	2	1	412	0		0	0
Makueni	Makueni	Makueni County Referral Hospital	5	1	53497	1	15mins	1	1		1	0	0	0	1	1	1	1	1	1	1	1	0	0		0	0	0	0	0	4	0	0	0	1	0
Makueni	Makueni	Mulenyu Dispensary	2	1	276	1	15mins	0	0
Makueni	Makueni	Kawala Dispensary	2	1	320	1	15mins	0	0
Makueni	Makueni	Kyeeko Dispensary	2	1	288	1	15mins	0	0
Makueni	Makueni	Maviaume Dispensary	2	1	218	1	15mins	0	0
Makueni	Makueni	Mumbuni Health Centre (Makueni)	3	1	761	1	15mins	1	0		0	0	0	0	1	1	0	0	0	0	0	0	0	0		0	0	0	0	0
Makueni	Makueni	Mwania (chandaria) Dispensary	2	1	302	1	15mins	0	0
Makueni	Makueni	Kitise Health Centre	3	1	1237	1	15mins	1	0		0	0	0	0	1	1	0	0	0	0	0	0	0	0		0	0	0	0	0
Makueni	Makueni	Manza Dispensary	2	1	215	1	30mins	1	0		0	0	0	0	1	1	0	0	0	0	0	0	0	0		0	0	0	0	0
Makueni	Makueni	Mutini Dispensary	2	1	178	1	15	0	0
Makueni	Makueni	Kiangini Dispensary	2	1	433	1	15mins	0	0
Makueni	Makueni	Kiangini Dispensary	3	1	1276	1	15mins	1	0		0	0	0	0	1	1	0	0	0	0	0	0	0	0		0	0	0	0	0
Makueni	Makueni	Kambimawe Dispensary	2	1	3453	1	15 minutes	0	0
Makueni	Makueni	Kiti Kyumu Dispensary	2	1	233	1	20		0
Makueni	Makueni	Makueni GK Prison Dispensary	2	1	452	1	15min	0	0
Makueni	Makueni	Kavuthu Health Centre	3	1	915	1	15mins	1	0		0	0	0	0	1	1	0	0	0	0	0	0	0	0		0	0	0	0	0
Makueni	Makueni	Kyumbe (AIC) Dispensary	2	1	263	1	15mins	0	0
Makueni	Makueni	Mutyambua hospital	4	1	1069	1	10mins	1	0		0	0	0	0	1	1	0	0	0	0	0	0	0	0		0	0	0	0	0
Makueni	Makueni	Mbitini Dispensary	2	1	237	1	20mins	0	0
Makueni	Makueni	Mutula Health Clinic	2	1	447	1	15	0	0
Makueni	Makueni	Mbenuu Health Centre	3	1	865	1	10mins	0	0
Makueni	Makueni	Kathamboni Dispensary	2	1	329	1	15mins	0	0
Makueni	Makueni	Itumbule Dispensary	2	1	438	1	15mins	1	1		0	0	0	0	0	0	0	0	0	0	0	0	0	0		0	0	0	0	0
Makueni	Makueni	Kathuma Dispensary	2	1	208	1	15	0
Makueni	Makueni	Mutulani Dispensary	2	1	394	1	20mins	0	0
Makueni	Makueni	Ikalaasa dispensary	2	1	270	1	15	0	0
Makueni	Makueni	Mungyani Dispensary	2	1	392	1	15	1	0		0	0	0	0	0	0	0	0	0	0	0	0	0	0		0	0	0	0	0
Makueni	Makueni	Kalima Dispensary	2	1	241	0		0
Makueni	Makueni	Kakutha Dispensary	2	1	480	1	15	0	0
Kilifi	Ganze	Palakumi Dispensary	2	1	400	0		1	0		0	0	0	0	1	1	0	0	0	0	0	0	0	0		0	0	0	0	0
Kilifi	Ganze	Dungicha Dispensary	2	1	1265	0		1	0		0	0	0	0	1	1	0	0	0	0	0	0	0	0		0	0	0	0	0
Kilifi	Ganze	Sokoke Dispensary	2	1	1285	0		0	0
Migori	Kuria East	Kugitimo Health Centre	3	1	1425	1	30 Min	1	0		0	0	0	0	1	1	0	0	0	0	0	0	0	0		0	0	0	0	0
Migori	Kuria East	Taragai Dispensary	2	1	1557	1	30	0	0
Migori	Kuria East	Girigiri Dispensary	2	1	487	1	30 minutes	1	0		0	0	0	0	1	1	0	0	0	0	0	0	0	0		0	0	0	0	0
Migori	Kuria East	Nyamagongwi Dispensary	2	1	718	3
Kilifi	Malindi	Mshongoleni Community Dispensary	2	1	1709	3		1	0		0	0	0	0	1	1	0	0	0	0	0	0	0	0		0	0	0	0	0
Kilifi	Malindi	Ganda Dispensary	2	1	4707	0		1	0		0	0	0	0	1	1	0	0	0	0	0	0	0	0		0	0	0	0	0
Makueni	Kaiti	Nthangu Dispensary	2	1	929	0		1	0		0	0	0	0	1	1	0	0	0	0	0	0	0	0		0	0	0	0	0
Makueni	Kaiti	Kaia Dispensary	2	1	523	0		1	0		0	0	0	0	1	1	0	0	0	0	0	0	0	0		0	0	0	0	0
Makueni	Kaiti	Kyanganda Dispensary	2	1	704	0		0	0
Makueni	Kaiti	Kyambeke Health Centre	3	1	1180	1	Varied	1	0		0	0	0	0	1	1	0	0	0	0	0	0	0	0		0	0	0	0	0
Makueni	Kaiti	Mwaani Dispensary	2	1	955	0		1	0		0	0	0	0	1	1	0	0	0	0	0	0	0	0		0	0	0	0	0
Makueni	Kaiti	Musalala Dispensary	2	1	909	0		1	0		0	0	0	0	1	1	0	0	0	0	0	0	0	0		0	0	0	0	0
Makueni	Kaiti	Nyaani Dispensary (Kaiti)	2	1	510	0		0	0
Makueni	Kaiti	Kituluku Dispensary	2	1	364	0		0	0
Makueni	Kaiti	Nzukini Dispensary (Kaiti)	2	1	384	0		0	0
Makueni	Kaiti	Kyenzenzeni Dispensary	2	1	782	0		1	0		0	0	0	0	1	1	0	0	0	0	0	0	0	0		0	0	0	0	0
Makueni	Kaiti	Itithini Dispensary	2	1	593	0		1	0		0	0	0	0	1	1	0	0	0	0	0	0	0	0		0	0	0	0	0
Makueni	Kaiti	Syathani Dispensary (KAITI)	2	1	364	0		0	0
Siaya	Alego Usonga	Barding Dispensary	2	1	145	0		1	0		0	0	0	0	1	1	0	0	0	0	0	0	0	0		0	0	0	0	0
Bomet	Chepalungu	Kapkesosio Dispensary	2	1	277	0		0	0
Bomet	Chepalungu	Sachora Dispensary	2	1	2111	0		0	0
Bomet	Chepalungu	Itembe Dispensary	2	1	204	0		1	0		0	0	0	0	1	1	0	0	0	0	0	0	0	0		0	0	0	0	0
Siaya	Alego Usonga	Randago Dispensary	2	1	1009	0		1	0		0	0	0	0	1	1	0	0	0	0	0	0	0	0		0	0	0	0	0
Siaya	Alego Usonga	Mulaha Dispensary	2	1	1679	0		1	0		0	0	0	0	1	1	0	0	0	0	0	0	0	0		0	0	0	0	0
Makueni	Makueni	Kikumini Dispensary (Makueni)	2	1	637	1	15mins	0	1
Makueni	Makueni	Mavindini Health Centre	3	1	1498	1	15mins	1	0		0	0	0	0	1	1	0	0	0	0	0	0	0	0		0	0	0	0	0
Makueni	Makueni	Miangeni Dispensary (Makueni)	2	1	736	1	15mins	0	0
Makueni	Makueni	Yemulwa Dispensary	2	1	333	1	15mins	0	0
Kilifi	Ganze	Bamba Sub County Hospital	4	1	9839	1	20 minutes	1	1		0	0	0	0	1	0	1	1	0	0	0	0	0	0		0	0	0	0	0
Kilifi	Ganze	Mirihini Dispensary	2	1	1477	0		0	0
Makueni	Makueni	Ivinga Nzia Dispensary	2	1	198	1	15mins	0	0
Makueni	Makueni	Iiani Dispensary	2	1	315	1	15mins	0	0
Makueni	Makueni	Kanthuni Dispensary	2	1	214	1	15mins	0	0
Makueni	Makueni	Bosnia Dispensary	2	1	477	1	15mins	0	0
Bomet	Bomet East	Belgut Dispensary	2	1	3079	0		0	0
Bomet	Bomet East	Kiromwok Dispensary	2	1	5195	0		0	0
Bomet	Bomet East	Irwaga Health Centre	3	1	13042	0		0	0
Kilifi	Malindi	Jilore Dispensary	2	1	985	3		1	0		0	0	0	0	1	1	0	0	0	0	0	0	0	0		0	0	0	0	0
Kilifi	Malindi	Kakuyuni Dispensary (Malindi)	2	1	2676	3		1	0		0	0	0	0	1	1	0	0	0	0	0	0	0	0		0	0	0	0	0
Migori	Kuria East	Maeta Dispensary	2	1	1429	1	30	1	0		0	0	0	0	1	1	0	0	0	0	0	0	0	0		0	0	0	0	0
Migori	Kuria East	Nyaitara Dispensary	2	1	572	1	30 min	1	0		0	0	0	0	1	1	0	0	0	0	0	0	0	0		0	0	0	0	0
Migori	Kuria East	Kemakoba Dispensary	2	1	692	3		1	0		0	0	0	0	1	1	0	0	0	0	0	0	0	0		0	0	0	0	0
Migori	Kuria East	Kegonga Sub County Hospital	4	1	2644	3		1	1		0	0	0	0	1	1	1	0	0	0	0	0	0	0		0	0	0	0	0
Siaya	Alego Usonga	Boro Dispensary	2	1	1104	1	15minutes.	1	0		0	0	0	0	1	1	0	0	0	0	0	0	0	0		0	0	0	0	0
Migori	Nyatike	Macalder Sub-County Hospital	4	1	2285	1	45 minutes	1	1		0	0	0	0	1	1	1	1	0	0	0	0	0	0		0	0	0	0	0
Migori	Nyatike	Kombato Dispensary	2	1	1111	0		1	0		0	0	0	0	1	1	0	0	0	0	0	0	0	0		0	0	0	0	0
Migori	Nyatike	Got Orango Dispensary	2	1	442	0		1	0		0	0	0	0	1	1	0	0	0	0	0	0	0	0		0	0	0	0	0
Migori	Nyatike	Ogongo Community Dispensary	2	1	862	0		0	0
Migori	Nyatike	Namba Kodero Dispensary	2	1	1434	1	Not indicated	1	0		0	0	0	0	1	1	0	0	0	0	0	0	0	0		0	0	0	0	0
Bomet	Chepalungu	Chepwostuiyet Dispensary	2	1	1669	0		0	0
Bomet	Chepalungu	Kapoleseroi Dispensary	2	1	1563	0		1	0		0	0	0	0	1	1	0	0	0	0	0	0	0	0		0	0	0	0	0
Bomet	Chepalungu	Koimiret Dispensary	2	1	1496	0		0	0
Bomet	Bomet East	Merigi Health Centre	3	1	3631	0		1	0		0	0	0	0	1	1	0	0	0	0	0	0	0	0		0	0	0	0	0
Bomet	Bomet East	Chemengwa Dispensary	2	1	1283	0		0	0
Bomet	Bomet East	Mulot Health Centre (Bomet)	3	1	1904	0		1	0		0	0	0	0	1	1	0	0	0	0	0	0	0	0		0	0	0	0	0
Bomet	Bomet East	Cheboin Dispensary (Bomet)	2	1	1189	0		0	0
Bomet	Bomet East	Menet Dispensary	2	1	1124	0		0	0
Kilifi	Ganze	Vitengeni Health Centre	3	1	2940	0		1	0		0	0	0	0	1	1	0	0	0	0	0	0	0	0		0	0	0	0	0
Kilifi	Ganze	Muryachakwe Dispensary	2	1	1141	0		0	0
Kilifi	Ganze	Madamani Dispensary	2	1	2204	0		0	0
Kilifi	Ganze	Mrima Wa Ndege Dispensary	2	1	4082	0		0	0
Migori	Kuria East	Getambwega Dispensary	2	1	888	1	30	1	0		0	0	0	0	1	1	0	0	0	0	0	0	0	0		0	0	0	0	0
Migori	Kuria East	Nyaroha Dispensary	2	1	480	3		1	0		0	0	0	0	1	1	0	0	0	0	0	0	0	0		0	0	0	0	0
Migori	Kuria East	Chinato Health Centre	3	1	1606	3		1	0		0	0	0	0	1	1	0	0	0	0	0	0	0	0		0	0	0	0	0
Migori	Rongo	Ngodhe Dispensary	2	1	1155	0		1	0		0	0	0	0	1	1	0	0	0	0	0	0	0	0		0	0	0	0	0
Migori	Rongo	Ndege Oriedo Dispensary	2	1	1453	0		1	0		0	0	0	0	1	1	0	0	0	0	0	0	0	0		0	0	0	0	0
Migori	Rongo	Minyenya Health Centre	3	1	2303	0		1	0		0	0	0	0	1	1	0	0	0	0	0	0	0	0		0	0	0	0	0
Makueni	Mbooni	Katilini Dispensary	2	1	535	0		0
Makueni	Mbooni	Ebenezer Dispensary	2	1	986	0		0
Makueni	Mbooni	Yandue Dispensary	2	1	763	0		0
Kilifi	Malindi	Kakoneni Dispensary	2	1	1647	3		1	0		0	0	0	0	1	1	0	0	0	0	0	0	0	0		0	0	0	0	0
Kilifi	Malindi	Malindi Sub-County Hospital	4	1	16832	3		1	1		1	0	0	0	1	1	1	0	1	0	1	1	1	0		0	0	0	0	0	3	0	0	1	0	0
Siaya	Alego Usonga	Segere Dispensary	2	1	1015	0		1	0		0	0	0	0	1	1	0	0	0	0	0	0	0	0		0	0	0	0	0
Bomet	Chepalungu	Olbutyo Health Centre	3	1	1717	0		1	0		0	0	0	0	1	1	0	0	0	0	0	0	0	0		0	0	0	0	0
Kilifi	Malindi	Sosobora Dispensary	2	1	556	0		0	0
Bomet	Chepalungu	Kimaya Dispensary	2	1	1444	0		0	0
Siaya	Alego Usonga	Nyathengo Dispensary	2	1	549	0		1	0		0	0	0	0	1	1	0	0	0	0	0	0	0	0		0	0	0	0	0
Bomet	Chepalungu	Kamundugi Dispensary	2	1	602	0		0	0
Kilifi	Magarini	Gongoni Health Centre	3	1	10711	0		1	0		0	0	0	0	1	1	0	0	0	0	0	0	0	0		0	0	0	0	0
Kilifi	Magarini	Mjanaheri Dispensary	2	1	1252	1	40min	1	0		0	0	0	0	1	1	0	0	0	0	0	0	0	0		0	0	0	0	0
Kilifi	Magarini	Mambrui Dispensary	2	1	2107	0		0	0
Kilifi	Magarini	Ngomeni Health Centre (Magarini)	2	1	1222	0		1	0		0	0	0	0	1	1	0	0	0	0	0	0	0	0		0	0	0	0	0
Migori	Nyatike	Kituka Dispensary	2	1	1079	1	Not indicated	0	0
Migori	Nyatike	Wath Onger Dispensary	3	1	1551	1	20 minutes	1	0		0	0	0	0	1	1	0	0	0	0	0	0	0	0		0	0	0	0	0
Migori	Nyatike	Agenga Dispensary	2	1	1029	0		1	0		0	0	0	0	1	1	0	0	0	0	0	0	0	0		0	0	0	0	0
Migori	Nyatike	Ndiwa Dispensary	2	1	1159	3		1	0		0	0	0	0	1	1	0	0	0	0	0	0	0	0		0	0	0	0	0
Migori	Nyatike	Thim Lich Dispensary	2	1	1112	3		1	0		0	0	0	0	1	1	0	0	0	0	0	0	0	0		0	0	0	0	0
Migori	Nyatike	Diruma Dispensary	2	1	741	0		1	0		0	0	0	0	1	1	0	0	0	0	0	0	0	0		0	0	0	0	0
Bomet	Bomet East	Mangoita dispensary	2	1	96	0		0	0
Bomet	Bomet East	Chemaner Health Centre (Bomet)	3	1	2050	0		0	0
Bomet	Bomet East	Tegat Sub County Hospital	3	1	2655	1	10mins	1	0		0	0	0	0	1	1	0	0	0	0	0	0	0	0		0	0	0	0	0
Bomet	Bomet East	Kimuchul Dispensary	2	1	1191	0		0	0
Bomet	Bomet East	Olokyin Health Centre	3	1	2144	0		0	0
Bomet	Bomet Central	Solyot Dispensary	2	1	867	0		0	0
Bomet	Bomet Central	Kapsangaru Dispensary	2	1	850	0		0	0
Bomet	Bomet Central	Kanusin Dispensary	2	1	869	0		0	0
Bomet	Bomet Central	Tarakwa Health centre	3	1	1928	0		1	0		0	0	0	0	1	0	0	0	0	0	0	0	0	0		0	0	0	0	0
Bomet	Bomet Central	Muiywek Dispensary	2	1	750	0		0	0
Bomet	Bomet Central	Chesoen Dispensary	2	1	1032	0		0	0
Bomet	Bomet Central	Segutiet Dispensary	2	1	1739	0		1	0		0	0	0	0	1	1	0	0	0	0	0	0	0	0		0	0	0	0	0
Bomet	Bomet Central	Kiptenden Dispensary	2	1	490	0		0	1
Bomet	Bomet Central	Bomet Health Centre	3	1	7771	0		1	0		0	0	0	0	1	1	1	0	0	0	0	0	0	0		0	0	0	0	0
Bomet	Bomet Central	Mugango Dispensary	2	1	1494	0		0	0
Bomet	Bomet Central	Silibwet Dispensary (Bomet)	2	1	3070	0		1	0		0	0	0	0	1	1	0	0	0	0	0	0	0	0		0	0	0	0	0
Kilifi	Ganze	Mwapula Dispensary	2	1	1408	0		0	0
Kilifi	Ganze	Dida Dispensary	2	1	1982	1	30	1	0		0	0	0	0	1	1	0	0	0	0	0	0	0	0		0	0	0	0	0
Kilifi	Ganze	Jila Model Health Centre	3	1	1217	0		0	0
Siaya	Gem	Yala Sub County Hospital	4	1	4867	1	20	1	1		0	0	0	0	1	1	1	1	0	0	0	0	0	0		0	0	0	0	0
Siaya	Alego Usonga	Nduru Dispensary	2	1	1129	0		1	1		0	0	0	0	1	1	0	0	0	0	0	0	0	0		0	0	0	0	0
Siaya	Alego Usonga	Kochieng' Dispensary	2	1	1712	0		1	0		0	0	0	0	1	1	0	0	0	0	0	0	0	0		0	0	0	0	0
Siaya	Alego Usonga	Uhembo Community Dispensary	2	1	440	0		1	0		0	0	0	0	1	1	0	0	0	0	0	0	0	0		0	0	0	0	0
Siaya	Alego Usonga	Kaluo Health Centre	3	1	2009	0		1	0		0	0	0	0	1	1	0	0	0	0	0	0	0	0		0	0	0	0	0
Siaya	Alego Usonga	Pap Oriang' Dispensary	2	1	436	0		1	0		0	0	0	0	1	1	0	0	0	0	0	0	0	0		0	0	0	0	0
Siaya	Alego Usonga	Benga Dispensary	2	1	638	0		1	1		0	0	0	0	1	1	0	0	0	0	0	0	0	0		0	0	0	0	0
Makueni	Mbooni	Mituvu Dispensary	2	1	496	0		0
Makueni	Mbooni	Uviluni Dispensary	2	1	505	0		0
Migori	Rongo	Kangeso Dispensary	2	1	1542	0		1	0		0	0	0	0	1	1	0	0	0	0	0	0	0	0		0	0	0	0	0
Migori	Rongo	Ngere Health Centre	3	1	5543	0		1	1		0	0	0	0	1	1	0	0	0	0	0	0	0	0		0	0	0	0	0
Migori	Kuria East	Tisinye Health Centre	3	1	2436	3		1	0		0	0	0	0	1	1	0	0	0	0	0	0	0	0		0	0	0	0	0
Migori	Kuria East	Gosebe Dispensary	2	1	1044	0		1	0		0	0	0	0	1	1	0	0	0	0	0	0	0	0		0	0	0	0	0
Migori	Kuria East	Nyamaranya Dispensary	2	1	1044	3		1	0		0	0	0	0	1	1	0	0	0	0	0	0	0	0		0	0	0	0	0
Kilifi	Magarini	Mizijini Dispensary	2	1	846	0		0	0
Kilifi	Magarini	Chamari Dispensary	2	1	1288	0		0	0
Kilifi	Magarini	Shomella Dispensary	2	1	36	0		0	0
Kilifi	Magarini	Marafa Health Centre	3	1	2131	0		1	1		0	0	0	0	1	1	1	1	0	0	0	0	0	0		0	0	0	0	0
Kilifi	Malindi	Baolala Dispensary	3	1	3583	3		1	0		0	0	0	0	1	1	0	0	0	0	0	0	0	0		0	0	0	0	0
Kilifi	Malindi	Mkondoni Dispensary	2	1	679	3		0	0
Makueni	Kibwezi East	Nthunguni Dispensary (Kibwezi East)	2	1	509	0		0	0
Makueni	Kibwezi East	ivingoni dispensary	2	1	386	0		0	0
Bomet	Bomet East	Cheboror Dispensary	2	1	1111	0		0	0
Bomet	Bomet East	Kiplobotwa Dispensary	2	1	1122	0		0	0
Bomet	Bomet East	Kembu Dispensary	2	1	2198	0		0	0
Bomet	Bomet East	Kapsimbiri Dispensary	2	1	634	0		0	0
Bomet	Bomet Central	Singorwet Dispensary	2	1	1536	0		0	0
Bomet	Bomet Central	kabungut dispensary	2	1	201	0		0	0
Bomet	Bomet Central	mogindo dispensary	2	1	572	0		0	0
Migori	Rongo	Kitere Dispensary	3	1	2693	0		1	0		0	0	0	0	1	1	0	0	0	0	0	0	0	0		0	0	0	0	0
Migori	Rongo	Ongo Health Centre	4	1	2265	0		1	0		0	0	0	0	1	1	0	0	0	0	0	0	0	0		0	0	0	0	0
Migori	Rongo	Kochola Dispensary	2	1	1465	1	10-15 minutes	1	0		0	0	0	0	1	1	0	0	0	0	0	0	0	0		0	0	0	0	0
Kilifi	Rabai	Rabai Rural Health Demonstration Centre	2	1	9828	0		1	1		0	0	0	0	1	1	1	0	0	0	0	0	0	0		0	0	0	0	0
Kilifi	Rabai	Mitsajeni Dispensary	2	1	688	0		1	0		0	0	0	0	1	0	0	0	0	0	0	0	0	0		0	0	0	0	0
Kilifi	Rabai	Kambe Dispensary	2	1	1328	0		1	0		0	0	0	0	1	1	0	0	0	0	0	0	0	0		0	0	0	0	0
Kilifi	Rabai	Ribe Dispensary	2	1	1437	0		1	0		0	0	0	0	0	1	0	0	0	0	0	0	0	0		0	0	0	0	0
Kilifi	Rabai	Kokotoni Dispensary	2	1	3717	0		1	0		0	0	0	0	1	1	0	0	0	0	0	0	0	0		0	0	0	0	0
Kilifi	Rabai	Uwanja wa Ndege Dispensary	2	1	2281	0		0	0
Kilifi	Rabai	Makanzani Dispensary	2	1	3422	0		0	0
Kilifi	Rabai	Bwagamoyo Dispensary	2	1	1623	0		0	0
Kilifi	Rabai	Kombeni Dispensary	2	1	450	0		1	0		0	0	0	0	1	1	0	0	0	0	0	0	0	0		0	0	0	0	0
Kilifi	Rabai	Mzee Paurana Community Medical Clinic	2	2	0	0		0	0
Bomet	Chepalungu	Sugumerga Dispensary	2	1	1127	0		0	0
Migori	Nyatike	Nyandago Koweru Dispensary	2	1	1108	1	30 minutes	1	0		0	0	0	0	1	1	0	0	0	0	0	0	0	0		0	0	0	0	0
Migori	Nyatike	Kanga Onditi Dispensary	2	1	487	0		0	0
Migori	Nyatike	Apilo Dispensary	2	1	576	0		0	0
Migori	Nyatike	Bande Dispensary	2	1	671	3		1	0		0	0	0	0	1	1	0	0	0	0	0	0	0	0		0	0	0	0	0
Migori	Nyatike	Olasi Dispensary	2	1	1160	3		1	0		0	0	0	0	1	1	0	0	0	0	0	0	0	0		0	0	0	0	0
Migori	Nyatike	Yago Dispensary	2	1	687	3		0	0
Siaya	Alego Usonga	Siaya County Referral Hospital	5	1	10260	0		1	1		0	0	0	0	1	1	0	0	0	0	1	1	0	0		0	0	0	0	0
Bomet	Chepalungu	Sigor Sub-District Hospital	4	1	3820	0		1	0		0	0	0	0	1	1	0	0	0	0	0	0	0	0		0	0	0	0	0
Bomet	Chepalungu	Chepkosa dispensary	2	1	1195	0		0	0
Bomet	Chepalungu	Kipsuter Dispensary	2	1	1366	0		0	0
Makueni	Kaiti	Kyau Dispensary	2	1	592	0		0	0
Makueni	Kaiti	Ikalyoni Dispensary	2	1	731	0		1	0		0	0	0	0	1	1	0	0	0	0	0	0	0	0		0	0	0	0	0
Makueni	Kaiti	Nthimbani Dispensary	2	1	589	0		1	0		0	0	0	0	1	1	0	0	0	0	0	0	0	0		0	0	0	0	0
Makueni	Kaiti	Kilala Health Centre	3	1	1979	0		1	0		0	0	0	0	1	1	0	0	0	0	0	0	0	0		0	0	0	0	0
Makueni	Kaiti	Kwamukuta Dispensary	2	1	364	0		0	0
Makueni	Kaiti	Mbuini Dispensary	2	1	709	0		1	0		0	0	0	0	1	1	0	0	0	0	0	0	0	0		0	0	0	0	0
Makueni	Kaiti	Nzouni Dispensary	2	1	364	0		1	0		0	0	0	0	1	1	0	0	0	0	0	0	0	0		0	0	0	0	0
Makueni	Kaiti	Iuani Health Centre	3	1	1154	1	20	1	0		0	0	0	0	1	1	0	0	0	0	0	0	0	0		0	0	0	0	0
Makueni	Kaiti	Kyuasini Health Centre	3	1	1350	0		1	0		0	0	0	0	1	1	0	0	0	0	0	0	0	0		0	0	0	0	0
Bomet	Chepalungu	Siongiroi Health Centre	3	1	2263	0		1	0		0	0	0	0	1	1	0	0	0	0	0	0	0	0		0	0	0	0	0
Bomet	Chepalungu	Makimeny Dispensary	2	1	2086	0		1	0		0	0	0	0	1	1	0	0	0	0	0	0	0	0		0	0	0	0	0
Bomet	Chepalungu	Kiriba dispensary	2	1	588	0		0	0
Kilifi	Malindi	Kavunyalalo Paziani Dispensary	2	1	643	0		0	0
Kilifi	Malindi	Marikano Dispensary	2	1	500	3		1	0		0	0	0	0	1	1	0	0	0	0	0	0	0	0		0	0	0	0	0
Siaya	Alego Usonga	Kabura Uhuyi Dispensary	2	1	786	1	15	1	0		0	0	0	0	1	1	0	0	0	0	0	0	0	0		0	0	0	0	0
Siaya	Alego Usonga	Lake Kanyaboli Community Dispensary	2	1	288	0		0	0
Kilifi	Magarini	Mtoroni Dispensary	2	1	2404	1	30min	0	0
Kilifi	Magarini	Marereni Dispensary	2	1	5839	0		1	0		0	0	0	0	1	1	0	0	0	0	0	0	0	0		0	0	0	0	0
Kilifi	Magarini	Kambi Ya Waya Dispensary	2	1	1891	1	30	1	0		0	0	0	0	1	1	0	0	0	0	0	0	0	0		0	0	0	0	0
Bomet	Bomet Central	Kapsimotwa Dispensary	2	1	2386	3		0	0
Bomet	Bomet Central	Chesoen Dispensary	2	1	1599	3		1	0		0	0	0	0	1	1	0	0	0	0	0	0	0	0		0	0	0	0	0
Bomet	Bomet Central	Sibayan Dispensary	2	1	662	3		0	0
Bomet	Bomet Central	Kwenik-ab-ilet Dispensary	2	1	752	3		0	0
Bomet	Bomet Central	Kapkoros Sub-county hospital	4	1	4492	3		1	0		0	0	0	0	1	1	0	0	0	0	0	0	0	0		0	0	0	0	0
Kilifi	Kilifi North	Kiwandani Dispensary	2	1	4513	0		0	0
Kilifi	Kilifi North	Mtondia Dispensary	2	1	4717	0		0	0
Kilifi	Kilifi North	Ngerenya Dispensary	2	1	4584	0		0	0
Kilifi	Kilifi North	Roka Maweni Dispensary	2	1	1914	0		0	0
Kilifi	Kilifi North	Mijomboni Dispensary	2	1	2012	0		0	0
Kilifi	Kilifi North	Cowdray Dispensary	2	1	1745	0		0	0
Kilifi	Kilifi North	Watamu Dispensary	2	1	5492	0		1	0		0	0	0	0	1	1	0	0	0	0	0	0	0	0		0	0	0	0	0
Kilifi	Kilifi North	Jimba Dispensary	2	1	1255	0		0	0
Kilifi	Kilifi North	Gede Health Centre	3	1	5332	0		1	0		0	0	0	0	1	1	0	0	0	0	0	0	0	0		0	0	0	0	0
Kilifi	Kilifi North	Matsangoni Model Health Centre	3	1	6044	0		1	0		0	0	0	0	0	0	0	0	0	0	0	0	0	0		0	0	0	0	0
Kilifi	Kilifi North	Kadzinuni Dispensary	2	1	2047	0		0	0
Kilifi	Kilifi North	Takaungu Dispensary	2	1	3071	0		1	0		0	0	0	0	1	1	0	0	0	0	0	0	0	0		0	0	0	0	0
Kilifi	Kilifi North	Mavueni Dispensary	2	1	2946	0		0	0
Kilifi	Kilifi North	Mnarani Dispensary	2	1	2501	0		1	0		0	0	0	0	1	1	0	0	0	0	0	0	0	0		0	0	0	0	0
Kilifi	Kilifi North	Konjora Dispensary	2	1	3062	0		1	0		0	0	0	0	1	1	0	0	0	0	0	0	0	0		0	0	0	0	0
Kilifi	Kilifi North	Chumani Dispensary	2	1	3738	0		0	0
Kilifi	Kilifi North	Zowerani Dispensary	2	1	846	0		0	0
Kilifi	Kilifi North	Kilifi County Hospital	4	1	16484	3		1	1		0	0	1	1	1	1	1	1	1	0	1	1	0	1		0	0	0	0	0													1 2	1	1	0	0	0	5
Bomet	Bomet East	Kipyosit Dispensary	2	1	1362	0		0	0
Bomet	Bomet East	Kakimirai Dispensary	2	1	1100	0		0	0
Makueni	Mbooni	Kako Health Centre	3	1	946	1	15	1			0	0	0	0	1	1	0	0	0	0	0	0	0	0		0	0	0	0	0
Makueni	Mbooni	Waia Dispensary	2	1	873	0		0
Bomet	Chepalungu	Kiboson Dispensary	2	1	3939	0		0	0
Bomet	Chepalungu	Ndamichonik Dispensary	2	1	994	0		0	0
Kilifi	Magarini	Garashi Dispensary	2	1	2445	0		0	0
Kilifi	Magarini	Bore Singwaya Dispensary	2	1	355	0		0	0
Migori	Suna West	Arombe Dispensary	1	1	4997	0		1	0		0	0	0	0	1	1	0	0	0	0	0	0	0	0		0	0	0	0	0
Migori	Suna West	Bondo Dispensary	2	1	5083	0		1	0		0	0	0	0	1	1	0	0	0	0	0	0	0	0		0	0	0	0	0
Migori	Suna West	God Kwer Dispensary	3	1	10323	0		1	0		0	0	0	0	1	1	0	0	0	0	0	0	0	0		0	0	0	0	0
Migori	Suna West	Giribe Dispensary	2	1	10579	1	20min	1	0		0	0	0	0	1	1	0	0	0	0	0	0	0	0		0	0	0	0	0
Migori	Suna West	Kitbul Dispensary	2	1	2178	1	20	1	0		0	0	0	0	1	1	0	0	0	0	0	0	0	0		0	0	0	0	0
Migori	Suna West	Kopanga Dispensary (GOK)	2	1	4230	0		0	0
Migori	Suna West	Masaria Dispensary	2	1	3712	1	20	1	0		0	0	0	0	1	1	0	0	0	0	0	0	0	0		0	0	0	0	0
Migori	Suna West	Magacha dispensary	2	1	2550	0		0	0
Migori	Suna West	Nyamaraga Sub County Hospital	3	1	15230	1	Not indicated	1	1		0	0	0	0	1	1	0	0	0	0	0	0	0	0		0	0	0	0	0
Migori	Suna West	Nyamilu Dispensary	2	1	3636	0		0	0
Migori	Suna West	Suna Ragana Dispensary	2	1	9203	1	20 inutes	1	0		0	0	0	0	1	1	0	0	0	0	0	0	0	0		0	0	0	0	0
Migori	Suna West	Oruba Dispensary	2	1	4226	1	15	1	0		0	0	0	0	1	1	0	0	0	0	0	0	0	0		0	0	0	0	0
Migori	Uriri	Sibuoche Dispensary	2	1	2077	1	20 minutes	1	0		0	0	0	0	1	1	0	0	0	0	0	0	0	0		0	0	0	0	0
Migori	Uriri	Osogo Dispensary	2	1	1237	1	10min	1	1		0	0	0	0	1	1	0	0	0	0	0	0	0	0		0	0	0	0	0
Migori	Uriri	Nyasoko Dispensary	2	1	988	1	20mins	1	0		0	0	0	0	1	1	0	0	0	0	0	0	0	0		0	0	0	0	0
Migori	Uriri	Oyani Sub County Hospital	3	1	1236	0		1	0		0	0	0	0	1	1	0	0	0	0	0	0	0	0		0	0	0	0	0
Migori	Uriri	Thim Jope Dispensary	2	1	632	0		1	0		0	0	0	0	1	1	0	0	0	0	0	0	0	0		0	0	0	0	0
Migori	Uriri	Lwala Nyarago Dispensary	2	1	3950	1	15min	1	0		0	0	0	0	1	1	0	0	0	0	0	0	0	0		0	0	0	0	0
Migori	Uriri	Kolwal Dispensary	2	1	512	1	20 minutes	1	0		0	0	0	0	1	1	0	0	0	0	0	0	0	0		0	0	0	0	0
Migori	Uriri	Piny Owacho Dispensary	2	1	884	1	20 minutes	1	0		0	0	0	0	1	1	0	0	0	0	0	0	0	0		0	0	0	0	0
Migori	Uriri	Koloo Dispensary	2	1	322	1	0	1	0		0	0	0	0	1	1	0	0	0	0	0	0	0	0		0	0	0	0	0
Migori	Uriri	Wangiya dispensary	2	1	256	1	20 minutes	1	0		0	0	0	0	1	1	0	0	0	0	0	0	0	0		0	0	0	0	0
Migori	Uriri	Nyamasare Dispensary	2	1	1238	1	20 minutes	1	0		0	0	0	0	1	1	0	0	0	0	0	0	0	0		0	0	0	0	0
Migori	Uriri	Omulo Dispensary	2	1	592	0		1	0		0	0	0	0	1	1	0	0	0	0	0	0	0	0		0	0	0	0	0
Migori	Uriri	LELA Dispensary	2	1	1063	0		1	0		0	0	0	0	1	1	0	0	0	0	0	0	0	0		0	0	0	0	0
Migori	Uriri	Ongito Dispensary	2	1	1114	1	30min	1	0		0	0	0	0	1	1	0	0	0	0	0	0	0	0		0	0	0	0	0
Migori	Uriri	Othoro Sub County Hospital	4	1	1910	1	30min	1	0		0	0	0	0	1	1	0	0	0	0	0	0	0	0		0	0	0	0	0
Migori	Uriri	Ombo Kowiti Dispensary	2	1	1156	0		1	0		0	0	0	0	1	1	0	0	0	0	0	0	0	0		0	0	0	0	0
Migori	Uriri	Midida Dispensary	2	1	1048	1	20min	1	0		0	0	0	0	1	1	0	0	0	0	0	0	0	0		0	0	0	0	0
Migori	Uriri	Nyamage Dispensary	2	1	3019	1	20min	1	0		0	0	0	0	1	1	0	0	0	0	0	0	0	0		0	0	0	0	0
Migori	Uriri	Bware Health Center	2	1	1601	1	10min	1	0		0	0	0	0	1	1	0	0	0	0	0	0	0	0		0	0	0	0	0
Bomet	Bomet East	Kapkimolwa Dispensary	2	1	2422	0		0	0
Bomet	Bomet East	Legacy Family Health Option	2	2	969	0		0	0
Siaya	Gem	St Mary's Yala Dispensary	2	4	2500	1	20min	1	0		0	0	0	0	1	1	0	0	0	0	0	0	0	0		0	0	0	0	0
Migori	Nyatike	Othoch Rakuom Dispensary	2	1	1212	3		1	0		0	0	0	0	1	1	0	0	0	0	0	0	0	0		0	0	0	0	0
Migori	Nyatike	Nyakurungoto Dispensary	2	1	531	0		0	0
Migori	Nyatike	Winjo Dispensary	2	1	740	1	30	1	0		0	0	0	0	1	1	0	0	0	0	0	0	0	0		0	0	0	0	0
Migori	Nyatike	Muhuru Sub-County Hospital	4	1	2080	3		1	0		0	0	0	0	1	1	0	0	0	0	0	0	0	0		0	0	0	0	0
Migori	Nyatike	Otati Dispensary	2	1	981	0		1	0		0	0	0	0	1	1	0	0	0	0	0	0	0	0		0	0	0	0	0
Migori	Nyatike	Winjo Dispensary	2	1	895	3		1	0		0	0	0	0	1	1	0	0	0	0	0	0	0	0		0	0	0	0	0
Migori	Nyatike	Riat Dispensary (Migori)	2	1	825	3		1	0		0	0	0	0	1	1	0	0	0	0	0	0	0	0		0	0	0	0	0
Migori	Nyatike	Aego Sagenya Dispensary	2	1	626	0		0	0
Migori	Nyatike	Kabuto Dispensary	2	1	914	3		1	0		0	0	0	0	1	1	0	0	0	0	0	0	0	0		0	0	0	0	0
Migori	Nyatike	Mugabo Dispensary	2	1	958	3		0	0
Migori	Nyatike	Nyamongo Dispensary	2	1	626	0		0	0
Migori	Nyatike	Aneko Dispensary	2	1	789	3		1	0		0	0	0	0	1	1	0	0	0	0	0	0	0	0		0	0	0	0	0
Migori	Nyatike	Kipingi Dispensary	2	1	760	0		0	0
Migori	Nyatike	Nyamanga Dispensary (Nyatike)	2	1	1164	3		1	0		0	0	0	0	1	1	0	0	0	0	0	0	0	0		0	0	0	0	0
Migori	Nyatike	Got Kachola Dispensary	2	1	873	0		1	0		0	0	0	0	1	1	0	0	0	0	0	0	0	0		0	0	0	0	0
Migori	Nyatike	Lwanda Dispensary	2	1	1266	1	30	1	0		0	0	0	0	1	1	0	0	0	0	0	0	0	0		0	0	0	0	0
Migori	Nyatike	Karungu Sub-County Hospital	4	1	2459	1	30	1	1		0	0	0	0	1	1	1	1	0	0	0	0	0	0		0	0	0	0	0
Bomet	Konoin	Mogonjet Dispensary	2	1	4500	0		0	0
Bomet	Konoin	Michira Dispensary	2	1	3635	0		0	0
Bomet	Konoin	Itare Dispensary	2	1	5910	0		0	0
Bomet	Konoin	Cheptalal Sub County Hospital	4	1	21667	1	20	1	0		0	0	0	0	0	0	0	0	0	0	0	0	0	0		0	0	0	0	0
Bomet	Chepalungu	Tumoi Dispensary	2	1	1108	0		0	0
Migori	Uriri	Uriri Sub County Hospital	4	1	3336	1	30min	1	1		0	0	0	0	1	1	1	1	0	0	0	0	0	0		0	0	0	0	0
Migori	Uriri	Rae Kondiala Dispensary	2	1	1100	1	1omin	0	0
Migori	Uriri	Koringo Dispensary	2	1	550	1	20min	0	0
Bomet	Chepalungu	Lelaitich Dispensary	2	1	1022	0		0	0
Migori	Uriri	Kamsaki Dispensary	2	1	569	0		1	0		0	0	0	0	1	1	0	0	0	0	0	0	0	0		0	0	0	0	0
Bomet	Bomet East	Mulot stand alone VCT (Bomet)	2	4	969	0		0	0
Bomet	Bomet East	Longisa County Referral Hospital	5	1	4637	0		1	1		1	0	0	0	1	1	1	0	1	1	1	1	0	0		0	0	0	0	0	3	0	0	1	0	0
Bomet	Bomet East	Bomet county Beyond Zero mobile clinic	2	1	720	0		0	0
Makueni	Mbooni	Kyaluma Dispensary	2	1	557	0		0
Makueni	Mbooni	Nduluku Dispensary	2	1	535	0		0
Makueni	Mbooni	Kivani Dispensary (Mbooni)	2	1	551	0		0
Makueni	Mbooni	Kaseveni Dispensary	2	1	511	0		0
Migori	Suna East	Ogwedhi Health Centre	3	1	2567	1	20 minutes	1	0		0	0	0	0	1	1	0	0	0	0	0	0	0	0		0	0	0	0	0
Migori	Suna East	Suna Rabuor Dispensary	2	1	1383	0		1	0		0	0	0	0	1	1	0	0	0	0	0	0	0	0		0	0	0	0	0
Migori	Suna East	Nyarongi Dispensary	2	1	1374	1	15 minutes	1	1		0	0	0	0	1	1	0	0	0	0	0	0	0	0		0	0	0	0	0
Migori	Suna East	Saro Dispensary	2	1	322	1	No minutes indicated	1	0		0	0	0	0	1	1	0	0	0	0	0	0	0	0		0	0	0	0	0
Migori	Suna East	Midoti Dispensary	2	1	1009	0		1	0		0	0	0	0	1	1	0	0	0	0	0	0	0	0		0	0	0	0	0
Migori	Suna East	God Jope Dispensary	2	1	1660	0		1	0		0	0	0	0	1	1	0	0	0	0	0	0	0	0		0	0	0	0	0
Migori	Suna East	Osingo Dispensary	2	1	1274	0		1	0		0	0	0	0	1	1	0	0	0	0	0	0	0	0		0	0	0	0	0
Migori	Suna East	Ondong Dispensary	2	1	1250	0		1	0		0	0	0	0	1	1	0	0	0	0	0	0	0	0		0	0	0	0	0
Migori	Suna East	St Joseph Mission Hospital	4	4	6264	1	20	1	1		0	0	0	0	1	1	1	1	0	0	0	0	0	0		0	0	0	0	0
Migori	Suna East	Nyamanga Nyaliande	2	1	384	0		1	0		0	0	0	0	1	1	0	0	0	0	0	0	0	0		0	0	0	0	0
Migori	Suna East	Anjego Dispensary	2	1	1385	3		1	0		0	0	0	0	1	1	0	0	0	0	0	0	0	0		0	0	0	0	0
Migori	Suna East	Migori County Referral Hospital	4	1	1696	1	30	1	1		0	0	0	0	1	1	1	1	0	0	1	1	0	0		0	0	0	0	0
Bomet	Konoin	Chebangang Health Centre	3	1	4500	0		1	0		0	0	0	0	0	0	0	0	0	0	0	0	0	0		0	0	0	0	0
Bomet	Konoin	Chepchabas Dispensary	2	1	9859	1	15 to 30 minutes	1	0		0	0	0	0	0	0	0	0	0	0	0	0	0	0		0	0	0	0	0
Bomet	Konoin	Kenyagoro Health Centre	3	1	6205	1	15 to 30 minutes	1	0		0	0	0	0	0	0	0	0	0	0	0	0	0	0		0	0	0	0	0
Bomet	Konoin	Boito Dispensary	2	1	5304	1	25	1	0		0	0	0	0	0	0	0	0	0	0	0	0	0	0		0	0	0	0	0
Bomet	Chepalungu	Chelelach Dispensary	2	1	1320	0		0	0
Bomet	Chepalungu	Cheptagum Dispensary	2	1	1010	0		0	0
Bomet	Chepalungu	Lugumek Dispensary	2	1	1428	0		0	0
Bomet	Chepalungu	Roborwo Dispensary	2	1	1682	0		0	0
Migori	Kuria West	Bugumbe Health Centre	3	1	690	1	15 minutes	1	0		0	0	0	0	1	1	0	0	0	0	0	0	0	0		0	0	0	0	0
Migori	Awendo	Otacho Dispensary	2	1	122	0		1	0		0	0	0	0	1	1	0	0	0	0	0	0	0	0		0	0	0	0	0
Migori	Awendo	Dede Health Centre	3	1	2989	0		1	0		0	0	0	0	1	1	0	0	0	0	0	0	0	0		0	0	0	0	0
Migori	Awendo	Nyakuru Dispensary	2	1	274	0		1	0		0	0	0	0	1	1	0	0	0	0	0	0	0	0		0	0	0	0	0
Migori	Awendo	Rabondo Dispensary	2	1	283	0		1	0		0	0	0	0	1	1	0	0	0	0	0	0	0	0		0	0	0	0	0
Migori	Awendo	Angogo dispensary	2	1	126	0		1	0		0	0	0	0	1	1	0	0	0	0	0	0	0	0		0	0	0	0	0
Migori	Awendo	Kuja Dispensary	2	1	235	0		1	0		0	0	0	0	1	1	0	0	0	0	0	0	0	0		0	0	0	0	0
Migori	Awendo	Kwoyo Kodalo Dispensary	2	1	1831	0		1	0		0	0	0	0	1	1	0	0	0	0	0	0	0	0		0	0	0	0	0
Migori	Awendo	Obama dispensary	2	1	525	0		1	0		0	0	0	0	1	1	0	0	0	0	0	0	0	0		0	0	0	0	0
Migori	Awendo	Ombo Bita Dispensary	2	1	1040	0		1	1		0	0	0	0	1	1	0	0	0	0	0	0	0	0		0	0	0	0	0
Migori	Awendo	Siruti Dispensary	2	1	1357	0		1	0		0	0	0	0	1	1	0	0	0	0	0	0	0	0		0	0	0	0	0
Migori	Awendo	Awendo Sub County Hospital	4	1	4852	0		1	1		0	0	0	0	1	1	1	0	0	0	0	0	0	0		0	0	0	0	0
Migori	Awendo	Ng'ong'a Dispensary	2	1	945	0		1	0		0	0	0	0	1	1	0	0	0	0	0	0	0	0		0	0	0	0	0
Migori	Awendo	Mariwa Health Centre	3	1	221	0		1	0		0	0	0	0	1	1	0	0	0	0	0	0	0	0		0	0	0	0	0
Migori	Awendo	Angaga Dispensary	2	1	144	0		1	1		0	0	0	0	1	1	0	0	0	0	0	0	0	0		0	0	0	0	0
Migori	Awendo	Bonde Dispensary (Awendo)	2	1	138	0		1	0		0	0	0	0	1	1	0	0	0	0	0	0	0	0		0	0	0	0	0
Migori	Awendo	Ulanda Dispensary	2	1	380	0		1	0		0	0	0	0	1	1	0	0	0	0	0	0	0	0		0	0	0	0	0
Migori	Rongo	Rongo Sub County Hospital	4	1	6808	3		1	1		0	0	1	0	1	1	1	1	0	0	0	0	0	0		0	0	0	0	0													1 2	1	1	0	0	0
Bomet	Chepalungu	Nogirwet Dispensary	2	1	1300	0		0	0
Bomet	Konoin	Embomos Dispensary	2	1	3700	1	30 minutes	0	0
Bomet	Konoin	Siomo Health Centre	3	1	6500	1	30	1	0		0	0	0	0	1	1	0	0	0	0	0	0	0	0		0	0	0	0	0
Bomet	Konoin	Koiwa Health Centre	3	1	8652	0		1	0		0	0	0	0	1	1	0	0	0	0	0	0	0	0		0	0	0	0	0
Bomet	Konoin	Sotit Dispensary	2	1	4211	0		1	1		0	0	0	0	1	1	0	0	0	0	0	0	0	0		0	0	0	0	0
Bomet	Konoin	Bosto Dispensary	2	1	4240	0		1	0		0	0	0	0	1	1	0	0	0	0	0	0	0	0		0	0	0	0	0
Bomet	Konoin	Satiet Dispensary	2	1	4061	0		1	0		0	0	0	0	0	0	0	0	0	0	0	0	0	0		0	0	0	0	0
Kilifi	Rabai	Lenga Dispensary	2	1	941	0		0	0
Migori	Kuria West	Nyankore Health Center	3	1	1168	0		1	0		0	0	0	0	1	1	0	0	0	0	0	0	0	0		0	0	0	0	0
Migori	Kuria West	Taranganya Dispensary	2	1	1685	1	30 minutes	1	0		0	0	0	0	1	1	0	0	0	0	0	0	0	0		0	0	0	0	0
Migori	Kuria West	Komomange Dispensary	2	1	986	1	30 minutes	1	0		0	0	0	0	1	1	0	0	0	0	0	0	0	0		0	0	0	0	0
Migori	Kuria West	Kehancha Sub County Hospital	4	1	4738	1	30 minutes	1	1		0	0	0	0	1	1	1	1	0	0	0	0	0	0		0	0	0	0	0
Migori	Kuria West	Robarisia Dispensary	2	1	469	0		0	0
Migori	Kuria West	Nyabokarange Dispensary	3	1	2115	1	30 minutes	1	0		0	0	0	0	1	1	0	0	0	0	0	0	0	0		0	0	0	0	0
Migori	Kuria West	Getong'anya Dispensary	2	1	1053	0		0	0
Migori	Kuria West	Kohanga Dispensary	2	1	409	1	30 minutes	1	0		0	0	0	0	1	1	0	0	0	0	0	0	0	0		0	0	0	0	0
Migori	Kuria West	Nyamekoma Dispensary	2	1	510	0		0	0
Migori	Kuria West	Nyamagongwe Dispensary	2	1	319	0		1	0		0	0	0	0	1	1	0	0	0	0	0	0	0	0		0	0	0	0	0
Migori	Kuria West	Nyamekongoroto Health Centre	3	1	1603	0		1	0		0	0	0	0	1	1	0	0	0	0	0	0	0	0		0	0	0	0	0
Migori	Kuria West	Masaba Health Centre	3	1	1053	1	Yes	1	0		0	0	0	0	1	1	0	0	0	0	0	0	0	0		0	0	0	0	0
Migori	Kuria West	Mogori-Komasimo Health Centre	3	1	2675	1	30 minutes	1	0		0	0	0	0	1	1	0	0	0	0	0	0	0	0		0	0	0	0	0
Migori	Kuria West	Kombe Dispensary	2	1	273	1	30 minutes	1	0		0	0	0	0	1	1	0	0	0	0	0	0	0	0		0	0	0	0	0
Migori	Kuria West	Isibania Sub-District Hospital	4	1	6725	0		1	0		0	0	0	0	1	1	0	0	0	0	0	0	0	0		0	0	0	0	0
Migori	Kuria West	Motemorabu Dispensary	2	1	2053	1	30 minutes	1	0		0	0	0	0	1	1	0	0	0	0	0	0	0	0		0	0	0	0	0
Migori	Kuria West	Getongoroma Dispensary	2	1	298	1	5	1	0		0	0	0	0	1	1	0	0	0	0	0	0	0	0		0	0	0	0	0
Migori	Kuria West	Bugumbe Health Centre	4	1	2162	0		1	0		0	0	0	0	1	1	0	0	0	0	0	0	0	0		0	0	0	0	0
Migori	Kuria West	Nyangoge Health Centre	3	1	1113	0		1	1		0	0	0	0	1	1	0	0	0	0	0	0	0	0		0	0	0	0	0
Migori	Kuria West	Nyametaburo Health Centre	3	1	1312	0		1	1		0	0	0	0	1	1	0	0	0	0	0	0	0	0		0	0	0	0	0
Migori	Kuria West	Komosoko Dispensary	2	1	1361	0		0	0
Migori	Kuria West	Muchebe Dispensary	2	1	872	0		1	0		0	0	0	0	1	1	0	0	0	0	0	0	0	0		0	0	0	0	0
Migori	Kuria West	Ngisiru Dispensary	2	1	461	1	30	0	0
Migori	Kuria West	Iraha Dispensary	2	1	700	1	0	1	0		0	0	0	0	1	1	0	0	0	0	0	0	0	0		0	0	0	0	0
Migori	Kuria West	Nyasese Dispensary	2	1	667	0		1	0		0	0	0	0	1	1	0	0	0	0	0	0	0	0		0	0	0	0	0
Migori	Kuria West	Nyamagongwe Dispensary	2	1	512	0		1	0		0	0	0	0	1	1	0	0	0	0	0	0	0	0		0	0	0	0	0
Bomet	Konoin	Mogogosiek Health Centre	3	1	21747	1	30	1	0		0	0	0	0	1	1	0	0	0	0	0	0	0	0		0	0	0	0	0
Bomet	Chepalungu	Kataret Dispensary	2	1	780	0		0	0
Kilifi	Ganze	Dzikunze Dispensary	2	1	2549	0		1	0		0	0	0	0	1	1	0	0	0	0	0	0	0	0		0	0	0	0	0
Kilifi	Ganze	Kaembeni Dispensary	2	1	2275	0		0	0
Bomet	Chepalungu	Kapisimba Dispensary	2	1	1300	0		1	0		0	0	0	0	1	1	0	0	0	0	0	0	0	0		0	0	0	0	0
Bomet	Bomet Central	Ndarawetta Health centre	3	1	1925	3		1	0		0	0	0	0	1	1	0	0	0	0	0	0	0	0		0	0	0	0	0
Bomet	Bomet Central	Sonokwek Dispensary	2	1	603	3		0	0
Bomet	Bomet Central	Kitaima Dispensary	2	1	644	3		0	0
Bomet	Bomet Central	Nyongores Dispensary	2	1	1033	3		0	0
Bomet	Bomet Central	Teganda Dispensary	2	1	527	0		0	0
Bomet	Bomet Central	Kitoben Dispensary	2	1	1122	3		1	0		0	0	0	0	1	1	0	0	0	0	0	0	0	0		0	0	0	0	0
Bomet	Bomet Central	Njerian dispensary	2	1	621	3		0	0
Kilifi	Magarini	Magarini GK Prison Dispensary	2	1	3252	0		1	0		0	0	0	0	1	1	0	0	0	0	0	0	0	0		0	0	0	0	0
Kilifi	Magarini	Sabaki Dispensary	2	1	3144	0		1	0		0	0	0	0	1	1	0	0	0	0	0	0	0	0		0	0	0	0	0
Bomet	Chepalungu	Tilangok Dispensary	2	1	945	0		0	0
Bomet	Chepalungu	Bingwa Dispensary	2	1	787	0		0	0
Makueni	Mbooni	Katagini Dispensary	2	1	730	0		0
Siaya	Alego Usonga	Rabar Health Centre	3	1	1107	0		1	0		0	0	0	0	1	1	0	0	0	0	0	0	0	0		0	0	0	0	0
Bomet	Chepalungu	Kamusanga Dispensary1	2	1	783	0		0	0
Bomet	Sotik	Sotik Health Centre	3	1	4831	0		1	1		0	0	0	0	1	1	0	0	0	0	0	0	0	0		0	0	0	0	0
Bomet	Sotik	Kamirai Dispensary	2	1	1102	0		0	0
Bomet	Sotik	Kimolwet Dispensary	2	1	1224	3		0	0
Bomet	Sotik	Burgei Dispensary	2	1	1231	3		1	0		0	0	0	0	1	1	0	0	0	0	0	0	0	0		0	0	0	0	0
Bomet	Sotik	Kaptebengwo Dispensary	2	1	1211	3		1	1		0	0	0	0	1	1	0	0	0	0	0	0	0	0		0	0	0	0	0
Bomet	Sotik	Rongena Dispensary	2	1	1655	3		1	0		0	0	0	0	1	1	0	0	0	0	0	0	0	0		0	0	0	0	0
Bomet	Sotik	Kapletundo Dispensary	2	1	1706	3		0	0
Bomet	Sotik	Chebirbelek Dispensary	2	1	1742	3		0	0
Bomet	Sotik	Cheptangulgei Dispensary	2	1	1543	3		1	0		0	0	0	0	1	1	0	0	0	0	0	0	0	0		0	0	0	0	0
Bomet	Sotik	Chebongi dispensary	2	1	1065	3		0	0
Bomet	Sotik	Kapchemibei Dispensary	2	1	840	3		0	0
Bomet	Sotik	Soymet Dispensary	2	1	1708	3		0	0
Bomet	Sotik	Kiptulwa Health Centre	3	1	1751	3		1	0		0	0	0	0	1	1	0	0	0	0	0	0	0	0		0	0	0	0	0
Bomet	Sotik	Chebongi dispensary	2	1	1521	3		0	0
Bomet	Sotik	Gelegele Health Centre	3	1	1332	3		0	0
Bomet	Sotik	Tabarit Dispensary	2	1	519	3		0	0
Bomet	Sotik	Kapchumbe Dispensary	2	1	850	3		0	0
Bomet	Sotik	Gorgor Dispensary	2	1	1389	3		0	0
Bomet	Sotik	Kapkelei Dispensary	2	1	100	3		0	0
Bomet	Sotik	Ndanai Sub County Hospital	4	1	3883	3		1	1		0	0	0	0	1	1	1	1	1	0	0	0	0	1		0	0	0	0	0
Bomet	Sotik	Kaplelach Dispensary	2	1	516	3		0	0
Bomet	Sotik	Kapkesembe Dispensary	2	1	769	3		0	0
Bomet	Sotik	Kipsonoi Health Centre	3	1	2172	1	15 minutes	1	1		0	0	0	0	1	1	0	0	0	0	0	0	0	0		0	0	0	0	0
Bomet	Sotik	lelechwet dispensary	2	1	629	3		0	0
Bomet	Sotik	Kimawit-Uswet Dispensary	2	1	1200	3		0	0
Bomet	Sotik	Cheboet Dispensary	2	1	1148	3		0	0
Bomet	Sotik	Kapkures Dispensary (Sotik)	2	1	1103	3		0	0
Bomet	Sotik	Kipajit Dispensary	2	1	157	3		0	0
Bomet	Sotik	Kaplong Hospital	4	4	3469	3		1	0		0	0	0	0	1	1	0	0	0	0	0	0	0	0		0	0	0	0	0
Bomet	Sotik	Simbi Dispensary	2	1	1033	3		0	0
Bomet	Sotik	Saruchat Dispensary	2	1	1337	3		0	0
Bomet	Sotik	Arroket Dispensary	2	2	472	3		1	0		0	0	0	0	1	1	0	0	0	0	0	0	0	0		0	0	0	0	0
Bomet	Sotik	Motiret Dispensary	2	1	1041	3		0	0
Bomet	Sotik	Kiricha Health Centre	3	1	1628	3		0	0
Bomet	Sotik	Oldepesi Dispensary	2	1	147	3		0	0
Bomet	Sotik	Kipsingei Dispensary	2	1	1385	3		0	0
Bomet	Chepalungu	Cheboyo Dispensary	2	1	1613	0		0	0
Bomet	Chepalungu	Chebunyo Dispensary	3	1	2675	0		1	0		0	0	0	0	1	1	0	0	0	0	0	0	0	0		0	0	0	0	0
Bomet	Konoin	Chemalal Dispensary	2	1	4691	0		0	0
Bomet	Konoin	Kiptenden Dispensary (Konoin)	2	1	4592	1	30	1	1		0	0	0	0	1	1	0	0	0	0	0	0	0	0		0	0	0	0	0
Bomet	Konoin	Cheptingting Dispensary	2	1	2050	1	25	0	0
Bomet	Konoin	Chemelet Dispensary	2	1	2800	0		0	0
Bomet	Konoin	Kabiangek Dispensary	2	1	4190	0		0	0
Bomet	Konoin	Kaptembwo Dispensary	2	1	2036	0		0	0
Bomet	Konoin	Kapset Dispensary	2	1	5396	0		0	0
Bomet	Konoin	Kaptien Dispensary	2	1	3650	0		0	0
Bomet	Konoin	Kimulot Dispensary	2	1	3586	0		0	0
Bomet	Konoin	Kapsinendet Dispensary	2	1	4592	0		0	0
Kilifi	Magarini	Marikebuni Dispensary	2	1	2213	0		1	0		0	0	0	0	1	1	0	0	0	0	0	0	0	0		0	0	0	0	0
Kilifi	Magarini	Mwangatini Dispensary	2	1	2132	0		0	0
Kilifi	Magarini	Karimboni dispensary	2	1	1095	0		0	0
Kilifi	Magarini	Dagamra Dispensary	2	1	1377	0		0	0
Makueni	Mbooni	Kathulumbi Health Centre	3	1	730	0		0
Makueni	Mbooni	Mutembuku Dispensary	3	1	805	0		0
Makueni	Mbooni	Kalawa Health Centre	3	1	946	0		0
Makueni	Mbooni	Syotuvali Dispensary	2	1	931	0		0
Kilifi	Magarini	Chakama Dispensary	2	1	929	0		0	0
Kilifi	Magarini	Shakahola Dispensary	2	1	548	0		0	0
Makueni	Mbooni	Kinyasye Dispensary	2	1	511	0		0
Makueni	Mbooni	Kinyau Dispensary	2	1	859	0		0
Makueni	Mbooni	Nduuni Dispensary	2	1	714	0		0
Makueni	Mbooni	Kathongo Dispensary	2	1	654	0		0
Makueni	Mbooni	Ndauni Dispensary	2	1	511	0		0
Makueni	Mbooni	Kavumbu Dispensary	2	1	1284	0		0
Makueni	Mbooni	Miangeni Dispensary (Mbooni)	2	1	864	0		0
Makueni	Mbooni	Mbavani Dispensary	2	1	500	0		0
Kilifi	Kaloleni	Vishakani Dispensary	2	1	5095	0		1	0		0	0	0	0	1	1	0	0	0	0	0	0	0	0		0	0	0	0	0
Kilifi	Kaloleni	Mariakani Sub County Hospital	4	1	3030	0		1	1		0	0	0	0	1	1	1	1	0	0	1	0	0	0		0	0	0	0	0
Kilifi	Kaloleni	Chalani Dispensary	2	1	4595	0		1	0		0	0	0	0	1	1	0	0	0	0	0	0	0	0		0	0	0	0	0
Kilifi	Kaloleni	Gotani Model Health Centre	3	1	4930	0		1	0		0	0	0	0	1	1	0	0	0	0	0	0	0	0		0	0	0	0	0
Kilifi	Kaloleni	Tsangatsini Dispensary	2	1	607	1	15	1	0		0	0	0	0	1	0	0	0	0	0	0	0	0	0		0	0	0	0	0
Kilifi	Kaloleni	Kinarani Dispensary	2	1	3815	0		1	0		0	0	0	0	1	1	0	0	0	0	0	0	0	0		0	0	0	0	0
Kilifi	Kaloleni	Jibana Sub District Hospital	3	1	17989	1	5minutes	1	0		0	0	0	0	1	1	0	0	0	0	0	0	0	0		0	0	0	0	0
Kilifi	Kaloleni	Mgamboni Dispensary	2	1	945	0		1	0		0	0	0	0	1	1	0	0	0	0	0	0	0	0		0	0	0	0	0
Kilifi	Kaloleni	Makomboani Dispensary	2	1	955	0		1	0		0	0	0	0	1	1	0	0	0	0	0	0	0	0		0	0	0	0	0
Kilifi	Kaloleni	Makomboani Dispensary	2	1	955	0		1	0		0	0	0	0	1	0	0	0	0	0	0	0	0	0		0	0	0	0	0
Kilifi	Kaloleni	Kamkomani Dispensary	2	1	955	0		1	0		0	0	0	0	1	1	0	0	0	0	0	0	0	0		0	0	0	0	0
Makueni	Mbooni	Kisau Sub County Hospital	4	1	3473	1	15	1			0	0	0	0	1	1	1	0	0	0	0	0	0	0		0	0	0	0	0
Makueni	Mbooni	Kimeeni Dispensary	2	1	511	0		0
Kilifi	Magarini	Fundi Issa Dispensary	2	1	506	0		0	0
Kilifi	Magarini	Ramada Dispensary	2	3	597	0		0	0
Kilifi	Magarini	Adu Dispensary	2	1	1428	0		0	0
Kilifi	Magarini	Gandini Dispensary	2	1	1468	0		0	0
Kilifi	Magarini	Baricho Dispensary	2	1	570	0		0	0
Kilifi	Magarini	Sosoni Dispensary	2	1	2131	0		0	0
Kilifi	Magarini	Bombi Dispensary	2	1	1444	0		0
Kilifi	Magarini	Adc Danisa Dispensary	2	3	262	0		0	0
Kilifi	Magarini	Matolani Dispensary	2	1	1477	0		0	0
Kilifi	Magarini	Mulunguni Dispensary	2	1	738	0		0	0
Kilifi	Kaloleni	Viragoni Dispensary	2	1	2578	0		1	0		0	0	0	0	1	1	0	0	0	0	0	0	0	0		0	0	0	0	0
Kilifi	Kaloleni	Kasemeni Dispensary	2	1	596	0		1	0		0	0	0	0	1	1	0	0	0	0	0	0	0	0		0	0	0	0	0
Kilifi	Kaloleni	Kamkomani Dispensary	2	1	578	0		1	0		0	0	0	0	1	1	0	0	0	0	0	0	0	0		0	0	0	0	0
Kilifi	Kaloleni	Madzimbani Dispensary	2	1	956	0		1	0		0	0	0	0	1	1	0	0	0	0	0	0	0	0		0	0	0	0	0
Kilifi	Kaloleni	Mrs -77 Artillery Battallion (Mariakani)	2	1	297	0		0	0
Kericho	Ainamoi	Chepsoo Dispensary	2	1	47	0		0	0
Kericho	Ainamoi	Samutet Dispensary	2	1	107	0		0	0
Kericho	Ainamoi	Chesanga Dispensary	2	1	262	0		0	0
Kericho	Ainamoi	Chepkoiyo Dispensary	2	1	676	0		0	0
Kericho	Ainamoi	Ainamoi Health Centre	3	1	3880	3		1	0		0	0	0	0	1	1	0	0	0	0	0	0	0	0		0	0	0	0	0
Kericho	Kipkelion East	Londiani District Hospital	4	1	5106	0		1	0		0	0	0	0	1	1	0	0	0	0	0	0	0	0		0	0	0	0	0
Kericho	Kipkelion East	Chebewor Dispensary	2	1	1399	0		0	0
Kericho	Kipkelion East	Kedowa Dispensary	3	1	2734	3		1	0		0	0	0	0	1	1	0	0	0	0	0	0	0	0		0	0	0	0	0
Kericho	Kipkelion East	Chepsir Dispensary	2	1	1402	1	10minutes	1	0		0	0	0	0	1	1	0	0	0	0	0	0	0	0		0	0	0	0	0
Kericho	Bureti	Kapkatet District Hospital	4	1	257000	1	5-10 minutes	1	1		1	0	1	0	1	1	1	1	1	1	1	1	0	0		0	0	0	0	0	1	1	0	0	0	0							1	1	0	0	0	0
Kericho	Bureti	Sosit Dispensary	2	1	5275	0		0	0
Kericho	Bureti	Cheplanget Dispensary	2	1	3280	0		0	0
Kericho	Bureti	Kalaacha Dispensary	2	1	5558	0		0	0
Kericho	Bureti	Cheborgei Health Centre	3	1	15785	0		1	0		0	0	0	0	1	1	0	0	0	0	0	0	0	0		0	0	0	0	0
Kericho	Kipkelion East	Keringet Dispensary	2	1	932	0		0	0
Kericho	Kipkelion East	Masaita/ Miti-Tatu Dispensary	2	1	1249	0		0	0
Kericho	Kipkelion East	Kamwingi Dispensary	2	1	1320	0		0	0
Kericho	Bureti	Litein Dispensary	2	1	4251	0		1	0		0	0	0	0	1	1	0	0	0	0	0	0	0	0		0	0	0	0	0
Kericho	Bureti	Chelilis Dispensary	2	1	1888	0		0	0
Kericho	Bureti	Chemosot Health Centre	3	1	12628	0		1	0		0	0	0	0	1	1	0	0	0	0	0	0	0	0		0	0	0	0	0
Kericho	Bureti	Getarwet Dispensary	2	1	1859	0		0	0
Kericho	Ainamoi	Ainamoi Health Centre	3	1	3880	3		1	0		0	0	0	0	1	1	0	0	0	0	0	0	0	0		0	0	0	0	0
Kericho	Ainamoi	Merto Dispensary	2	1	562	0		0	0
Kericho	Ainamoi	Laliat Dispensary	2	1	532	0		0	0
Kericho	Ainamoi	Ketitui Dispensary	2	1	593	3		0	0
Kericho	Ainamoi	GK Prisons Dispensary (Kericho)	2	1	2655	0		0	0
Kericho	Ainamoi	Kericho Municipal Health Centre	3	1	892	0		0	0
Kericho	Kipkelion East	Mugumoini Dispensary (Kipkelion)	2	1	732	1	20-30minutes	0	0
Kericho	Kipkelion East	Subukia Dispensary (Kipkelion)	2	1	347	0		0	0
Kericho	Bureti	Tebesonik Dispensary	2	1	6550	0		0	0
Kericho	Bureti	Siongi Dispensary	2	1	3119	0		0	0
Kericho	Bureti	Kibugat Dispensary	2	1	1155	0		0	0
Kericho	Bureti	Kelunet Dispensary	2	1	1050	0		0	0
Meru	Igembe Central	Kathelwa Dispensary	2	1	3487	1	30min	0	0
Meru	Igembe Central	Kangeta Heaith Centre	4	1	3487	0		0	0
Kericho	Kipkelion East	Lemotit Dispensary	2	1	1441	0		1	0		0	0	0	0	1	1	0	0	0	0	0	0	0	0		0	0	0	0	0
Kericho	Kipkelion East	Jagoror Dispensary	2	1	2281	0		0	0
Kericho	Kipkelion East	Kapsenda Dispensary	2	1	226	0		0	0
Kericho	Kipkelion East	Kimout Dispensary	2	1	909	0		0	0
Isiolo	Isiolo	Leparua Dispensary	2	1	4025	0		1	1		0	0	0	0	1	1	0	0	0	0	0	0	0	0		0	0	0	0	0
Isiolo	Isiolo	Kipsing Dispensary	2	1	5258	0		0	0
Isiolo	Merti	Basa Dispensary	2	1	918	1	20	0
Isiolo	Merti	Korbesa Dispensary	2	1	863	0		1			0	0	0	0	1	1	0	0	0	0	0	0	0	0		0	0	0	0	0
Isiolo	Merti	Saleti Dispensary	2	1	216	0		0
Isiolo	Isiolo	Tuale Dispensary Isiolo	2	1	2850	0		0	0
Isiolo	Isiolo	Lebarsherik Dispensary	2	1	861	0		0	0
Meru	Igembe Central	Antubetwe Njoune Dispensary	2	1	2977	0		0	0
Meru	Igembe Central	Thamare Dispensary	2	1	4171	0		0	0
Kericho	Ainamoi	Kericho GK Prisons Medium Dispensary	2	1	53	0		0	0
Kericho	Ainamoi	Kericho District Hospital	4	1	3084	1	10 minutes	1	1		1	0	1	0	1	1	1	0	0	0	1	1	0	0		0	0	0	0	0	3	0	0	1	0	0							2	0	1	0	0	0
Kericho	Ainamoi	Buchenge Dispensary	2	1	2706	3		0	0
Kericho	Ainamoi	Kapkiam Dispensary	2	1	1475	3		0	0
Kericho	Ainamoi	Manyoror Dispensary	3	1	2661	0		0	0
Kericho	Ainamoi	Kapsaos Dispensary (Kericho)	2	1	626	0		0	0
Kericho	Kipkelion East	Kapseger Dispensary	2	1	950	0		0	0
Kericho	Kipkelion East	Chepcholiet Dispensary	2	1	428	0		0	0
Kericho	Kipkelion East	Chepseon Dispensary	2	1	431	0		0	0
Kericho	Kipkelion East	Kiprengwet Dispensary	2	1	610	0		0	0
Meru	Imenti North	Nthungu Dispensary	2	1	630	3		0	0
Meru	Imenti North	Kianjuri Dispensary	2	1	2030	0		0	0
Meru	Imenti North	Igoki Dispensary	2	1	1180	0		0	0
Isiolo	Merti	Bulesa Dispensary	2	1	721	0		1			0	0	0	0	1	1	0	0	0	0	0	0	0	0		0	0	0	0	0
Isiolo	Merti	Bisan Biliqo Dispensary	2	1	681	0		0
Isiolo	Merti	Biliqo Marara Dispensary	2	1	447	0		0
Meru	Tigania West	Mituntu Health Centre	3	1	1149	0		1	0		0	0	0	0	1	0	0	0	0	0	0	0	0	0		0	0	0	0	0
Isiolo	Isiolo	Nooloroi Dispensary	2	1	459	0		0	0
Isiolo	Isiolo	Narrapu Dispensary	3	4	6720	1	Not indicated	1	0		0	0	0	0	1	1	0	0	0	0	0	0	0	0		0	0	0	0	0
Isiolo	Isiolo	Olodonyiro Dispensary	3	1	7579	0		1	1		0	0	0	0	1	1	1	0	0	0	0	0	0	0		0	0	0	0	0
Meru	Tigania West	Miathene District Hospital	4	1	4870	0		0	0
Meru	Igembe Central	Nthambiro Dispensary	3	1	1827	3		0	0
Meru	Igembe Central	Kina Dispensary	2	1	2398	0		0	0
Meru	Imenti North	Runogone Dispensary	2	1	3152	0		0	0
Meru	Imenti North	Kinoru Dispensary	2	1	10246	0		0	0
Meru	Imenti North	Chabuene Dispensary	2	1	1904	3		0	0
Meru	Igembe North	Kilera Dispensary	2	1	10150	0		0	0
Meru	Igembe North	Kaelo Dispensary	2	1	29968	0		0	0
Meru	Igembe North	Kairuru Dispensary	2	1	0	0		0	0
Kericho	Kipkelion East	Kericho Forest Dispensary	2	1	410	0		1	0		0	0	0	0	0	0	0	0	0	0	0	0	0	0		0	0	0	0	0
Isiolo	Isiolo	Isiolo District Hospital	4	1	9342	1	10	1	1		1	0	0	0	1	1	1	1	1	1	1	0	0	0		0	0	0	0	0	2	0	1	0	0	0
Isiolo	Isiolo	Tupendane Dispensary	2	4	512	0		0	0
Isiolo	Isiolo	ACK Dispensary (Isiolo)	2	4	945	0		1	0		0	0	0	0	1	1	0	0	0	0	0	0	0	0		0	0	0	0	0
Isiolo	Isiolo	Bulla Pesa Dispensary (Isiolo)	2	1	1448	0		0	0
Isiolo	Isiolo	Apu Dispensary	3	1	1961	1	Not indicated	1	0		0	0	0	0	1	1	0	0	0	0	0	0	0	0		0	0	0	0	0
Meru	Igembe Central	Kangeta GK Prison Dispensary	2	1	1227	0		0	0
Meru	Imenti North	Gakoromone Dispensary	2	1	7619	0		0	0
Meru	Imenti North	Kiburine Dispensary	2	1	1965	0		0	0
Meru	Imenti North	Giaki Sub-District Hospital	4	1	5283	3		0	0
Meru	Igembe Central	Machungulu Dispensary	2	1	2914	0		0	0
Meru	Igembe North	Theere Health Centre	3	1	12847	0		0	0
Kericho	Kipkelion East	Tea Resaerch Dispensary	2	1	52	1	15 mins	1	1		0	0	0	0	1	1	0	0	0	0	0	0	0	0		0	0	0	0	0
Kericho	Kipkelion East	Kimugul Dispensary (Kipkelion)	2	1	1058	0		0	0
Kericho	Kipkelion East	Momoniat Health Centre	3	1	2513	0		1	0		0	0	0	0	1	1	0	0	0	0	0	0	0	0		0	0	0	0	0
Kericho	Kipkelion East	Kiletien Dispensary	2	1	113	0		0	0
Kericho	Ainamoi	Maso dispensary	2	1	398	0		0	0
Kericho	Ainamoi	Kapcheptoror Dispensary	2	1	1527	0		0	0
Kericho	Ainamoi	Kenegut Dispensary	2	1	1355	0		0	0
Kericho	Ainamoi	Kericho County Beyond Zero Mobile Clinic	2	1	165	0		1	0		0	0	0	0	1	1	0	0	0	0	0	0	0	0		0	0	0	0	0
Isiolo	Isiolo	Matercare Maternity Hospital	3	4	691	0		0	0
Isiolo	Isiolo	Waso AIPCA Dispensary	2	4	877	0		1	0		0	0	0	0	1	1	0	0	0	0	0	0	0	0		0	0	0	0	0
Isiolo	Isiolo	Catholic Dispensary (Isiolo)	2	4	721	0		0	0
Isiolo	Isiolo	GK Prison Dispensary (Isiolo)	2	1	1145	0		0	0
Isiolo	Isiolo	AIC Dispensary (Isiolo)	2	4	702	0		1	0		0	0	0	0	1	1	0	0	0	0	0	0	0	0		0	0	0	0	0
Isiolo	Merti	Merti Catholic Dispensary	2	4	924	0		0	0
Meru	Tigania West	Uringu Health Centre	3	1	981	0
Meru	Tigania West	Kunene Health Centre	3	1	1221	0
Kericho	Bureti	Kiptewit Dispensary	2	1	3157	0		0	0
Kericho	Bureti	Chepterwo Dispensary	2	1	4659	0		0	0
Kericho	Bureti	Rungut dispensary	2	1	1541	0		0	0
Kericho	Bureti	Chemoiben Dispensary	2	1	1082	0		0	0
Isiolo	Isiolo	Samburu Complex	3	1	754	0		0	0
Isiolo	Isiolo	Ngaremara Dispensary	2	4	281	0		0	0
Isiolo	Isiolo	Eremet Dispensary	2	1	1205	0		1	0		0	0	0	0	1	1	0	0	0	0	0	0	0	0		0	0	0	0	0
Isiolo	Isiolo	Kambi Garba Dispensary	2	4	945	0		0	0
Isiolo	Isiolo	Daaba Dispensary	2	1	195	0		0	0
Meru	Imenti Central	Kagoji Dispensary	2	1	6759	0		0	0
Meru	Imenti Central	Kibaranyaki Dispensary	2	1	2903	0		0	0
Meru	Imenti Central	Githongo District Hospital	4	1	36496	0		1	1		0	0	0	0	1	1	0	0	0	0	0	0	0	0		0	0	0	0	0
Meru	Igembe North	Kiani Kia Etama Dispensary	2	1	5810	0		0	0
Meru	Igembe South	Gitura Dispensary	2	1	3176	0		0	0
Kericho	Kipkelion West	Kitoi Dispensary	2	1	549	0		0	0
Kericho	Kipkelion West	Chepkunyuk Dispensary (Kipkelion)	2	1	905	0		0	0
Kericho	Kipkelion West	Kunyak Dispensary	2	1	733	0		1	0		0	0	0	0	1	0	0	0	0	0	0	0	0	0		0	0	0	0	0
Kericho	Kipkelion West	Kapkwen Dispensary	2	1	543	0		0	0
Kericho	Kipkelion West	Kasheen Dispenasry	2	1	312	0		0	0
Kericho	Kipkelion West	Forttenan Sub District Hospital	4	1	2282	1	20	1	0		0	0	0	0	1	1	0	0	0	0	0	0	0	0		0	0	0	0	0
Kericho	Kipkelion West	Koisagat Dispensary (Kipkelion)	2	1	189	0		0	0
Kericho	Kipkelion West	Burutu Dispensary	2	1	696	0		0	0
Kericho	Kipkelion West	Cherara Dispensary	2	1	771	0		0	0
Kericho	Kipkelion West	Kipsegi Dispensary	2	1	515	0		0	0
Kericho	Kipkelion West	Mariwa Dispensary (Kipkelion)	2	1	523	0			0
Kericho	Kipkelion West	Menet Dispensary	2	1	195	0		0	0
Kericho	Kipkelion West	Segetet Dispensary	2	1	677	0		0	0
Kericho	Kipkelion West	Lelechwet Dispensary (Kipkelion)	2	1	645	0		0	0
Kericho	Kipkelion West	Mtaragon Health Centre	3	1	1614	1	20	1	0		0	0	0	0	1	1	0	0	0	0	0	0	0	0		0	0	0	0	0
Kericho	Kipkelion West	Lelu Dispensary	2	1	366	0		0	0
Kericho	Kipkelion West	Songonyet Dispensary	2	1	1133	0		0	0
Kericho	Kipkelion West	Makyolok Dispensary	2	1	1233	0		0	0
Kericho	Kipkelion West	Sereng Dispensary	2	1	477	3		0	0
Kericho	Kipkelion West	Mentera Dispensary	2	1	388	0		0	0
Kericho	Kipkelion West	Ngendalel Dispensary	2	1	1054	0		0	0
Kericho	Kipkelion West	Kipkelion Sub District Hospital	4	1	1927	0		1	0		0	0	0	0	1	0	0	0	0	0	0	0	0	0		0	0	0	0	0
Meru	Igembe South	Gitura Dispensary	2	1	3176	0		0	0
Meru	Tigania East	Mbaranga Dispensary	2	1	5130	0		0	0
Nyandarua	Oljoroorok	Silibwet Health Centre (Nyandarua West)	3	1	3715	1	15	1	0		0	0	0	0	1	1	0	1	0	0	0	0	0	0		0	0	0	0	0
Nyandarua	Oljoroorok	Ngano Health Centre	3	1	2805	1	10	1	0		0	0	0	0	1	1	0	1	0	0	0	0	0	0		0	0	0	0	0
Nyandarua	Oljoroorok	Huhoini Dispensary	2	1	1289	0		0	0
Nyandarua	Oljoroorok	Olborosat Dispensary	2	1	2468	1	10 minutes	1	0		0	0	0	0	1	1	0	1	0	0	0	0	0	0		0	0	0	0	0
Kericho	Bureti	Kiptome Dispensary	2	1	2195	0		0	0
Kericho	Bureti	Cheboin Dispensary	2	1	2657	0		0	0
Kericho	Bureti	Kapkisiara Dispensary	2	1	1580	0		0	0
Kericho	Bureti	Roret Sub-District Hospital	4	1	21615	0		1	0		0	0	0	0	1	1	0	0	0	0	0	0	0	0		0	0	0	0	0
Kericho	Bureti	Kaboeito Dispensary	2	1	1133	0		0	0
Kericho	Bureti	Mabasi Dispensary	2	1	5390	0		0	0
Kericho	Bureti	Tulwet Dispensary (Buret)	2	1	1656	0		0	0
Kericho	Bureti	Kabitungu Dispensary	2	1	2349	0		0	0
Kericho	Bureti	Mosore Dispensary	2	1	4591	0		1	0		0	0	0	0	1	1	0	0	0	0	0	0	0	0		0	0	0	0	0
Meru	Imenti Central	Mwanika dispensary	2	1	3000	0		0	0
Meru	Igembe North	Laare Health Centre	3	1	14873	0		1	0		0	0	0	0	1	1	0	0	0	0	0	0	0	0		0	0	0	0	0
Meru	Imenti Central	Katheri Health Centre	3	1	4528	0		0	0
Isiolo	Isiolo	GOTU DISPENSARY ISIOLO	2	1	143	0		0	0
Kericho	Sigowet/Soin	Kejiriet Dispensary	2	1	380	0		0	0
Kericho	Sigowet/Soin	Kapchebwai Dispensary	2	1	974	0		0	0
Kericho	Sigowet/Soin	Kipsitet Dispensary	2	1	3023	0		1	0		0	0	0	0	1	1	0	0	0	0	0	0	0	0		0	0	0	0	0
Kericho	Sigowet/Soin	Kapchanga Dispensary	2	1	439	0		0	0
Kericho	Sigowet/Soin	Kalyongwet Dispensary	2	1	758	0		0	0
Kericho	Sigowet/Soin	Kapkara Dispensary	2	1	495	0		0	0
Kericho	Sigowet/Soin	Nyalilbuch Dispensary	2	1	648	0		0	0
Kericho	Sigowet/Soin	Kapkormom Dispensary	2	1	812	0		0	0
Kericho	Sigowet/Soin	Koitaburot Dispensary	2	1	619	0		0	0
Kericho	Sigowet/Soin	Kapsorok Dispenasry	2	1	271	0		0	0
Kericho	Sigowet/Soin	Soliat Dispensary	2	1	1023	0		0	0
Kericho	Sigowet/Soin	Kamasega Dispensary	2	1	520	0		0	0
Kericho	Sigowet/Soin	Kapsegut Dispensary	2	1	313	0		0	0
Kericho	Sigowet/Soin	Kaitui Dispensary	2	1	1078	0		0	0
Kericho	Sigowet/Soin	Itibet Dispensary	2	1	185	0		0	0
Kericho	Sigowet/Soin	Kiptere Dispensary	3	1	2170	0		1	0		0	0	0	0	1	1	0	0	0	0	0	0	0	0		0	0	0	0	0
Kericho	Sigowet/Soin	Sigowet Sub-District Hospital	4	1	5125	0		1	1		0	0	0	0	1	1	0	0	0	0	0	0	0	0		0	0	0	0	0
Kericho	Sigowet/Soin	Kabutii-Matiret Dispensary	2	1	2440	0		1	0		0	0	0	0	1	1	0	0	0	0	0	0	0	0		0	0	0	0	0
Kericho	Sigowet/Soin	Tabaita Dispensary	2	1	508	0		0	0
Kericho	Sigowet/Soin	Kaplelartet Dispensary	2	1	411	0		0	0
Kericho	Sigowet/Soin	Sumoiyot Dispensary	2	1	530	0		0	0
Kericho	Sigowet/Soin	Chepkemel Health Centre (Kericho)	3	1	1419	0		0	0
Kericho	Sigowet/Soin	Cheptuiyet Dispensary	2	1	893	0		1	0		0	0	0	0	0	0	0	0	0	0	0	0	0	0		0	0	0	0	0
Kericho	Sigowet/Soin	Kipranye Dispensary	2	1	348	0		1	0		0	0	0	0	0	0	0	0	0	0	0	0	0	0		0	0	0	0	0
Kericho	Sigowet/Soin	Kebeneti Dispensary	2	1	655	0		0	0
Kericho	Sigowet/Soin	Kamaget Dispensary	2	1	553	0		0	0
Kericho	Sigowet/Soin	Kimoson Dispensary	2	1	405	0		0	0
Kericho	Sigowet/Soin	Kapsomboch Dispensary	2	1	419	0		1	0		0	0	0	0	0	0	0	0	0	0	0	0	0	0		0	0	0	0	0
Kericho	Sigowet/Soin	Iraa Dispensary	2	1	520	0		0	0
Kericho	Sigowet/Soin	Koiyat Dispensary	2	1	269	0		0	0
Kericho	Sigowet/Soin	Kiplelgutik Dispensary	2	1	282	0		0	0
Kericho	Sigowet/Soin	Kapkeburu Dispensary	2	1	1263	0		0	0
Kericho	Sigowet/Soin	Chemegong Dispensary	2	1	1122	0		0	0
Kericho	Sigowet/Soin	Chelosgei Dispensary	2	1	395	0		0	0
Kericho	Sigowet/Soin	Maemba Dispensary	2	1	439	0		0	0
Meru	Tigania West	Limauru Dispensay	2	1	545	0		0	0
Isiolo	Merti	Malka Galla Dispensary	2	1	817	0		0	0
Isiolo	Merti	Mata-arba Dispensary	2	1	418	0		0	0
Isiolo	Merti	Merti Health Centre	4	1	1588	3		1	1		0	0	0	0	1	1	1	0	0	0	0	0	0	0		0	0	0	0	0
Bungoma	Mt Elgon	Mt Elgon Sub County Hospital	4	1	30000	1	20minutes	1	0		0	0	0	0	1	1	0	0	0	0	0	0	0	0		0	0	0	0	0
Kericho	Bureti	Kapsogut Dispensary	2	1	3650	0		0	0
Kericho	Bureti	Kipwastuiyo Health Centre	3	1	8432	1	10	0	0
Kericho	Bureti	Kenene Dispensary	2	1	4037	0		0	0
Kericho	Bureti	Butiik Dispensary	2	1	3658	0		0	0
Meru	Igembe North	Muromutua Dispensary	2	1	50	0		0	0
Nyandarua	Oljoroorok	Gatimu Health Centre	3	1	2762	1	10minutes	1	1		0	0	0	0	1	1	1	1	0	0	0	0	0	0		0	0	0	0	0
Nyandarua	Oljoroorok	Kasuku Health Centre	3	1	5260	1	10minutes	1	0		0	0	0	0	1	1	0	1	0	0	0	0	0	0		0	0	0	0	0
Nyandarua	Oljoroorok	Chamuka Dispensary	2	1	2753	1	10minutes	1	1		0	0	0	0	1	1	0	1	0	0	0	0	0	0		0	0	0	0	0
Meru	Tigania East	Muthara Sub-District Hospital	4	1	39088	1	40 minutes	1	0		0	0	0	0	1	1	0	0	0	0	0	0	0	0		0	0	0	0	0
Meru	Tigania East	Lanyiru Dispensary	2	1	7558	0		0	0
Meru	Tigania East	Kiguchwa Dispensary	3	1	3198	0		0	0
Meru	Imenti South	Kirogine Dispensary	2	1	1332	0		0	0
Meru	Imenti South	Kanyakine District Hospital	4	1	4667	1	Screening 1minute	1	1		1	0	0	0	1	1	1	0	0	0	0	0	0	0		0	0	0	0	0	1	1	0	0	0	0
Meru	Igembe North	Ndoleli Dispensary(Duplicate)	2	1	4390	0		0	0
Meru	Imenti South	Mikumbune Sub-District Hospital	4	1	530	0		0	0
Meru	Imenti South	Kiarene Dispensary	2	1	120	0		0	0
Isiolo	Garbatulla	Kinna Health Centre	3	1	15180	0		1	0		0	0	0	0	1	1	0	0	0	0	0	0	0	0		0	0	0	0	0
Isiolo	Garbatulla	Rapsu Dispensary	3	1	1399	0		0	0
Isiolo	Garbatulla	Malka Daka Dispensary	2	1	3419	3		0	0
Isiolo	Garbatulla	Gafarsa Health Centre	3	1	1011	3		1	0		0	0	0	0	1	1	0	0	0	0	0	0	0	0		0	0	0	0	0
Isiolo	Garbatulla	Muchuro Dispensary	2	1	281	3		1	0		0	0	0	0	1	1	0	0	0	0	0	0	0	0		0	0	0	0	0
Isiolo	Garbatulla	Muchuro Dispensary	2	1	329	3		0	0
Isiolo	Garbatulla	Boji Dispensary	2	1	426	0		0	0
Isiolo	Garbatulla	Kula Mawe Dispensary	2	1	1127	0		1	0		0	0	0	0	1	1	0	0	0	0	0	0	0	0		0	0	0	0	0
Isiolo	Garbatulla	Barambate Dispensary	2	1	525	0		0	0
Isiolo	Garbatulla	Africa Muslim Agency Dispensary	2	4	232	0		0	0
Isiolo	Garbatulla	Garbatulla District Hospital	4	1	3773	3		1	1		0	0	0	0	1	0	1	0	0	0	0	0	0	0		0	0	0	0	0
Isiolo	Garbatulla	Duse Dispensary	2	1	320	0		0
Isiolo	Garbatulla	Badana Dispensary	2	1	372	0		0	0
Isiolo	Garbatulla	Sericho Health Centre	3	1	1530	0		1	0		0	0	0	0	1	0	0	0	0	0	0	0	0	0		0	0	0	0	0
Isiolo	Garbatulla	Biliqi Sericho Dispensary	2	1	202	0		0	0
Meru	Imenti South	Kiroone Dispensary	2	1	587	0		0	0
Nyandarua	Oljoroorok	Nyairoko Dispensary	2	1	666	0		0	0
Nyandarua	Oljoroorok	Charagita Dispensary	2	1	516	1	20minutes	1	0		0	0	0	0	1	1	0	1	0	0	0	0	0	0		0	0	0	0	0
Nyandarua	Oljoroorok	Maina & Mwangi Health Centre	3	1	1432	1	15minutes	1	0		0	0	0	0	1	1	0	1	0	0	0	0	0	0		0	0	0	0	0
Isiolo	Merti	Godha Dispensary	2	1	237	0		0	0
Meru	Igembe South	Mutiokiama Health Centre	3	1	7327	0		0	0
Meru	Imenti South	Gaatia Dispensary	2	1	750	0		0	0
Meru	Igembe Central	Muuru Dispensary	2	1	1257	0		0	0
Meru	Igembe Central	Athirunjine Runjine Dispensary	2	1	2721	0		0	0
Isiolo	Garbatulla	Iresaboru Dispensary	2	1	964	0		0	0
Meru	Buuri	Ontulili Dispensary	3	1	1000	3		1	0		0	0	0	0	1	1	0	0	0	0	0	0	0	0		0	0	0	0	0
Meru	Buuri	Sirmon Dispensary	2	1	4500	0		0	0
Meru	Imenti South	Mweru Dispensary	2	1	595	0		0	0
Meru	Imenti South	Kathithine Dispensary	2	1	621	0		0	0
Meru	Imenti South	Kiangua Dispensary	2	1	436	0		0	0
Meru	Imenti South	Mitunguu Dispensary	3	1	990	0		0	0
Meru	Buuri	Timau Sub-County Hospital	4	1	5000	1	30 minutes	1	0		0	0	0	0	1	1	0	0	0	0	0	0	0	0		0	0	0	0	0
Bungoma	Tongaren	Ndalu Health Centre	3	1	26900	0		1	0		0	0	0	0	1	1	0	0	0	0	0	0	0	0		0	0	0	0	0
Bungoma	Tongaren	Naitiri Sub County Hospital	4	1	35331	0		1	1		0	0	0	0	1	1	0	0	0	0	0	0	0	0		0	0	0	0	0
Meru	Buuri	Kithithina Dispensary	2	1	2000	0		0	0
Bungoma	Kabuchai	Luucho Dispensary	2	1	979	1	30 minutes	1	0		0	0	0	0	1	1	0	0	0	0	0	0	0	0		0	0	0	0	0
Bungoma	Kabuchai	Chemwa Bridge Dispensary	2	1	1190	0		0	0
Meru	Imenti South	Baranga dispensary	2	1	539	0		0	0
Meru	Buuri	Kiambogo Dispensary	2	1	3000	0		0	0
Bungoma	Webuye East	Namwatikho Dispensary	2	1	1899	0		0	0
Meru	Igembe North	Mutuati Sub-County Hospital	4	1	807	1	15 minutes	1	0		0	0	0	0	0	1	0	0	0	0	0	0	0	0		0	0	0	0	0
Meru	Igembe North	Luciuti Dispensary	2	1	270	0		0	0
Meru	Igembe North	Naikuriu Dispensary	2	1	280	0		0	0
Meru	Igembe North	Leeta Dispensary	2	1	450	0		0	0
Meru	Igembe North	Kairuru Dispensary	2	1	445	0		0	0
Meru	Igembe North	GSU Kinisa Dispensary	2	1	224	0		0	0
Meru	Igembe North	Kambo Dispensary	2	1	211	0		0	0
Bungoma	Webuye East	Misemwa Dispensary	2	1	4951	0		0	0
Bungoma	Kabuchai	Nalondo Health Centre (Model)	3	1	4595	0		1	0		0	0	0	0	1	1	0	0	0	0	0	0	0	0		0	0	0	0	0
Bungoma	Webuye West	Khalala Dispensary	2	1	1032	0		1	0		0	0	0	0	1	1	0	0	0	0	0	0	0	0		0	0	0	0	0
Bungoma	Webuye West	Sitikho Dispensary	2	1	1363	0		0	0
Meru	Igembe South	Nyambene District Hospital	4	1	42001	0		1	1		0	0	0	0	1	1	1	1	1	0	1	0	0	0		0	0	0	0	0
Bungoma	Webuye East	Khaoya Dispensary	2	1	2154	0		1	0		0	0	0	0	1	1	0	0	0	0	0	0	0	0		0	0	0	0	0
Meru	Imenti South	Kionyo Dispensary	3	1	1011	1	10-15minutes	1	0		0	0	0	0	1	1	0	0	0	0	0	0	0	0		0	0	0	0	0
Meru	Imenti South	Kathigu Health Centre	3	1	360	0		0	0
Meru	Imenti South	Uruku Health Centre	3	1	358	0		0	0
Bungoma	Webuye West	Milo Health Centre	3	1	2085	3		1	0		0	0	0	0	1	1	0	0	0	0	0	0	0	0		0	0	0	0	0
Bungoma	Webuye West	Kakimanyi Dispensary	2	1	764	0		1	0		0	0	0	0	1	0	0	0	0	0	0	0	0	0		0	0	0	0	0
Bungoma	Webuye West	Khalumuli Dispensary	2	1	1249	0		1	0		0	0	0	0	1	0	0	0	0	0	0	0	0	0		0	0	0	0	0
Meru	Igembe Central	Baibariu Dispensary	2	1	1115	0		0	0
Meru	Igembe Central	Kawiru Dispensary	2	1	2014	0		0	0
Kisii	Bonchari	Iyabe Sub County Hospital	4	1	6984	0		1			0	0	0	0	1	1	1	1	0	0	0	0	0	0		0	0	0	0	0
Kisii	Bonchari	Bitare Dispensary	2	1	1472	0		1	1		0	0	0	0	1	1	0	0	0	0	0	0	0	0		0	0	0	0	0
Kisii	Bonchari	Riotanchi Health Centre	3	1	1944	0		1	1		0	0	0	0	1	1	0	0	0	0	0	0	0	0		0	0	0	0	0
Meru	Igembe Central	Thuuru Dispensary	2	1	948	0		0	0
Bungoma	Webuye East	Namwaya Clinic	2	2	750	1	5 minutes	1	0		1	0	0	0	1	1	0	0	0	0	0	0	0	0		0	0	0	0	0	1	1	0	0	0	0
Bungoma	Webuye East	Namarambi Dispensary	2	1	1531	0		0	0
Bungoma	Webuye East	Sinoko Dispensary (Bungoma East)	4	1	5052	3		1	0		0	0	0	0	1	1	0	0	0	0	0	0	0	0		0	0	0	0	0
Kisii	Nyaribari Masaba	Mogweko Dispensary	2	1	671	3		1	0		0	0	0	0	1	1	0	0	0	0	0	0	0	0		0	0	0	0	0
Bungoma	Sirisia	Malakisi Health Centre	3	1	3798	0		1	0		0	0	0	0	1	1	0	0	0	0	0	0	0	0		0	0	0	0	0
Bungoma	Sirisia	Tamlega Dispensary	2	1	1437	0		1	0		0	0	0	0	1	1	0	0	0	0	0	0	0	0		0	0	0	0	0
Bungoma	Sirisia	Bisunu Dispensary	2	1	934	0		0	0
Bungoma	Sirisia	Chebukutumi Dispensary	2	1	1368	0		0	0
Bungoma	Tongaren	Makutano Health Centre	3	1	18520	0		1	0		0	0	0	0	1	1	0	0	0	0	0	0	0	0		0	0	0	0	0
Bungoma	Tongaren	Tongaren Model Health Centre	3	1	23415	0		1	0		0	0	0	0	1	1	0	0	0	0	0	0	0	0		0	0	0	0	0
Laikipia	Laikipia North	East Laikipia Dispensary	2	1	131	1	20minutes	0	0
Laikipia	Laikipia North	Ethi Dispensary	2	1	666	1	30minutes	1	0		0	0	0	0	1	1	0	0	0	0	0	0	0	0		0	0	0	0	0
Laikipia	Laikipia North	Ngenia Dispensary	2	1	1620	1	20minutes	1	0		0	0	0	0	1	1	0	0	0	0	0	0	0	0		0	0	0	0	0
Laikipia	Laikipia North	Muramati Dispensary	3	1	663	3		1	0		0	0	0	0	1	1	0	0	0	0	0	0	0	0		0	0	0	0	0
Bungoma	Kabuchai	Kabuchai Health Centre	3	1	3280	3		1	0		0	0	0	0	1	1	0	0	0	0	0	0	0	0		0	0	0	0	0
Bungoma	Webuye West	Matisi Dispensary	2	1	784	1	40 minutes	1	1		0	0	0	0	1	1	0	0	0	0	0	0	0	0		0	0	0	0	0
Siaya	Rarieda	Ong'ielo Model Health Centre	3	1	4000	0		1	1		0	0	0	0	0	0	1	0	0	0	0	0	0	0		0	0	0	0	0
Nyandarua	Ndaragwa	Ndaragwa Health Centre	3	1	3813	1	20	1	1		0	0	0	0	1	1	1	0	0	0	0	0	0	0		0	0	0	0	0
Nyandarua	Ndaragwa	Pesi Dispensary	2	1	553	0		0	1
Nyandarua	Ndaragwa	Baari Health Centre	3	1	14408	3		1	0		0	0	0	0	1	1	0	0	0	0	0	0	0	0		0	0	0	0	0
Nyandarua	Ndaragwa	Shamata Health Centre	3	1	2346	1	20	1	0		0	0	0	0	1	1	0	0	0	0	0	0	0	0		0	0	0	0	0
Nyandarua	Ndaragwa	Mastoo Dispensary	2	1	988	0		1	0		0	0	0	0	1	1	0	0	0	0	0	0	0	0		0	0	0	0	0
Nyandarua	Ndaragwa	Kirima Dispensary	2	1	953	3		1	0		0	0	0	0	1	1	0	0	0	0	0	0	0	0		0	0	0	0	0
Nyandarua	Ndaragwa	Kianjogu Dispensary	2	1	1009	0		1	0		0	0	0	0	1	1	0	0	0	0	0	0	0	0		0	0	0	0	0
Nyandarua	Ndaragwa	Ndivai Dispensary	2	1	68	0		1	0		0	0	0	0	1	1	0	0	0	0	0	0	0	0		0	0	0	0	0
Nyandarua	Ndaragwa	Uruku Dispensary	2	1	4129	0		1	0		0	0	0	0	1	1	0	0	0	0	0	0	0	0		0	0	0	0	0
Nyandarua	Ndaragwa	Subuku Dispensary (Nyandarua North)	3	1	2415	0		1	0		0	0	0	0	1	1	1	0	0	0	0	0	0	0		0	0	0	0	0
Nyandarua	Ndaragwa	Kiriogo Dispensary	2	1	1068	0		1	0		0	0	0	0	1	1	0	0	0	0	0	0	0	0		0	0	0	0	0
Nyandarua	Ndaragwa	Kamiruri Dispensary	2	1	397	0		0	0
Nyandarua	Ndaragwa	Kahembe Health Centre	3	1	209	0		1	0		0	0	0	0	1	1	0	0	0	0	0	0	0	0		0	0	0	0	0
Nyandarua	Ndaragwa	Leshau Pondo Health Centre	3	1	1583	0		1	0		0	0	0	0	1	1	0	0	0	0	0	0	0	0		0	0	0	0	0
Nyandarua	Ndaragwa	Shauri Dispensary	2	1	130	1	20 minutes	1	0		0	0	0	0	0	0	0	0	0	0	0	0	0	0		0	0	0	0	0
Nyandarua	Ndaragwa	Mbuyu Dispensary	2	1	3575	0		1	0		0	0	0	0	1	1	0	0	0	0	0	0	0	0		0	0	0	0	0
Nyandarua	Kinangop	Kenton Dispensary	2	1	2410	1	10min	1	0		0	0	0	0	1	1	0	0	0	0	0	0	0	0		0	0	0	0	0
Nyandarua	Kinangop	Kwa Mbekenya Dispensary	2	1	3373	1	10min	1	0		0	0	0	0	1	1	0	0	0	0	0	0	0	0		0	0	0	0	0
Nyandarua	Kinangop	Nandarasi Dispensary	2	1	3407	1	1omin	1	0		0	0	0	0	1	1	0	0	0	0	0	0	0	0		0	0	0	0	0
Nyandarua	Kinangop	Weru Health Centre (Nyandarua South)	3	1	6329	0		1	0		0	0	0	0	1	1	0	0	0	0	0	0	0	0		0	0	0	0	0
Nyandarua	Kinangop	Engineer District Hospital	4	1	7612	1	10min	1	0		0	0	0	0	1	1	0	0	0	0	0	0	0	0		0	0	0	0	0
Nyandarua	Kinangop	Njabini Health Centre	3	1	2589	1	15min	1	0		0	0	0	0	1	1	0	0	0	0	0	0	0	0		0	0	0	0	0
Nyandarua	Kinangop	Githabai Dispensary	3	1	99	1	15	0	0
Nyandarua	Kinangop	Koinange Dispensary	2	1	97	0		0	0
Nyandarua	Kinangop	Karangatha Health Centre	3	1	2771	0		1	0		0	0	0	0	1	1	0	0	0	0	0	0	0	0		0	0	0	0	0
Nyandarua	Kinangop	Kitogo Dispensary	2	1	852	1	10	0	0
Nyandarua	Kinangop	Murungaru Health Centre	3	1	3895	0		1	0		0	0	0	0	1	1	0	0	0	0	0	0	0	0		0	0	0	0	0
Nyandarua	Kinangop	Gathara Dispensary	2	1	882	1	10min	1	1		0	0	0	0	1	1	0	0	0	0	0	0	0	0		0	0	0	0	0
Nyandarua	Kinangop	Mutarakwa Dispensary (Nyandarua South)	2	1	72	1	10min	1	0		0	0	0	0	1	1	0	0	0	0	0	0	0	0		0	0	0	0	0
Nyandarua	Kinangop	Kahuru Dispensary (Nyandarua South)	2	1	749	0		1	0		0	0	0	0	1	1	0	0	0	0	0	0	0	0		0	0	0	0	0
Nyandarua	Kinangop	Mikaro Dispensary	2	1	628	1	10	1	0		0	0	0	0	1	1	0	0	0	0	0	0	0	0		0	0	0	0	0
Nyandarua	Kinangop	Mukungi Dispensary	2	1	737	1	10	1	0		0	0	0	0	1	1	0	0	0	0	0	0	0	0		0	0	0	0	0
Nyandarua	Kinangop	Munyaka Dispensary	2	1	1639	1	10	1	0		0	0	0	0	1	1	0	0	0	0	0	0	0	0		0	0	0	0	0
Nyandarua	Kinangop	Bamboo Health Centre	2	1	1699	1	10	1	0		0	0	0	0	1	1	0	0	0	0	0	0	0	0		0	0	0	0	0
Nyandarua	Kinangop	North Kinangop Catholic Hospital	4	4	1820	1	10	1	1		1	1	1	1	1	1	1	1	1	1	1	1	1	1		0	0	0	0	0	4	0	0	0	1	0	4	0	0	0	1	0	4	0	0	0	1	0	4
Nyandarua	Kinangop	Ndunyu Njeru Dispensary	2	1	168	1	15min	1	0		0	0	0	0	1	1	0	0	0	0	0	0	0	0		0	0	0	0	0
Nyandarua	Kinangop	Heni Health Centre	3	1	192	1	15min	1	0		0	0	0	0	1	1	0	0	0	0	0	0	0	0		0	0	0	0	0
Nyandarua	Kinangop	Bamboo Health Centre	3	1	7689	1	15min	1	1		0	0	0	0	1	1	1	0	0	0	0	0	0	0		0	0	0	0	0
Bungoma	Webuye West	Webuye Hospital	4	1	13475	1	10	1	1		0	0	0	0	1	1	1	1	1	1	1	1	0	0		0	0	0	0	0
Bungoma	Kabuchai	Nasaka Dispensary	2	1	1066	0		0	0
Bungoma	Kabuchai	Luuya Dispensary	2	1	281	3		1	0		0	0	0	0	1	1	0	0	0	0	0	0	0	0		0	0	0	0	0
Bungoma	Kabuchai	Ngalasia Dispensary	2	1	928	0		1	0		0	0	0	0	1	1	0	0	0	0	0	0	0	0		0	0	0	0	0
Bungoma	Kabuchai	Khachonge Dispensary	2	1	312	0		0	0
Kisii	Kitutu Chache South	Kisii Teaching And Referral Hospital (Level 6)	6	1	53605	1	20minutes	1	1		1	1	0	0	1	1	1	1	1	1	1	1	1	0		0	0	0	0	0	5	0	0	0	0	1	5	0	0	0	0	1
Meru	Buuri	Maritati Dispensary	2	1	2000	1	20 minutes	0	0
Meru	Buuri	Kimbo Dispensary	2	1	4500	0		0	0
Meru	Buuri	Kibirichia Sub-District Hospital	4	1	6464	3		1	0		0	0	0	0	1	1	0	0	0	0	0	0	0	0		0	0	0	0	0
Meru	Buuri	Ntirimiti Dispensary	2	1	4650	0		0	0
Laikipia	Laikipia North	Kurum Dispensary	2	1	564	0		0	0
Laikipia	Laikipia North	Ewaso Dispensary	2	1	614	3		1	0		0	0	0	0	1	1	0	0	0	0	0	0	0	0		0	0	0	0	0
Laikipia	Laikipia North	Doldol Sub County Hospital	4	1	1312	1	30 Minutes	1	0		0	0	0	0	1	1	0	0	0	0	0	0	0	0		0	0	0	0	0
Bungoma	Kanduyi	GK Prison Dispensary ( Bungoma South)	2	1	539	0		0	0
Kisii	Bobasi	Nyamache Sub County Referral Hospital	4	1	10009	3		1	1		0	0	0	0	1	1	1	1	1	0	0	0	0	0		0	0	0	0	0
Kisii	Bobasi	Ebiosi Dispensary	2	1	952	0		1	0		0	0	0	0	1	1	0	0	0	0	0	0	0	0		0	0	0	0	0
Kisii	Bobasi	Kenyambi Health Centre	3	1	1515	3		1	0		0	0	0	0	1	1	0	0	0	0	0	0	0	0		0	0	0	0	0
Kisii	Bobasi	Maji Mazuri Dispensary(Bobasi Sub County)	2	1	30	0		1	0		0	0	0	0	1	1	0	0	0	0	0	0	0	0		0	0	0	0	0
Kisii	Bobasi	Itibo Eramani Dispensary	2	1	1329	0		1	0		0	0	0	0	1	1	0	0	0	0	0	0	0	0		0	0	0	0	0
Kisii	Bobasi	Sugubo Dispensary	2	1	670	0		0	0
Kisii	Bobasi	Nyacheki Sub County Hospital	3	1	5468	0		1	0		0	0	0	0	1	1	0	0	0	0	0	0	0	0		0	0	0	0	0
Kisii	Nyaribari Masaba	Ramasha Health Centre	3	1	972	0		1	0		0	0	0	0	1	1	0	0	0	0	0	0	0	0		0	0	0	0	0
Kisii	Nyaribari Masaba	Ikorongo Dispensary	2	1	482	0		1	0		0	0	0	0	1	1	0	0	0	0	0	0	0	0		0	0	0	0	0
Kisii	Nyaribari Masaba	Sosera Health Centre	3	1	1092	0		1	0		0	0	0	0	1	1	0	0	0	0	0	0	0	0		0	0	0	0	0
Bungoma	Sirisia	Sirisia Sub County Hospital	4	1	7429	0		1	0		0	0	0	0	1	1	0	0	0	0	0	0	0	0		0	0	0	0	0
Bungoma	Kanduyi	Elgon View Medical Cottage	4	2	1960	1	15	1	0		0	0	1	1	1	1	0	1	0	0	0	0	0	0		0	0	0	0	0													3	0	0	1	0	0	5
Kisii	Nyaribari Masaba	Masimba Sub-County Hospital	4	1	4536	1	5minutes	1	1		0	0	0	0	1	1	1	1	0	0	0	0	0	0		0	0	0	0	0
Kisii	Nyaribari Masaba	Nyasike Dispensary	2	1	1313	1	30mins	1	0		0	0	0	0	1	1	0	0	0	0	0	0	0	0		0	0	0	0	0
Bungoma	Kanduyi	Mission of Mercy Clinic	3	4	949	1	20	1	0		0	0	0	0	1	1	0	0	0	0	0	0	0	0		0	0	0	0	0
Bungoma	Sirisia	Kaptanai Dispensary	2	1	3628	1	None	1	0		0	0	0	0	1	1	0	0	0	0	0	0	0	0		0	0	0	0	0
Bungoma	Sirisia	Bukokholo Dispensary	2	1	636	0		1	0		0	0	0	0	1	1	0	0	0	0	0	0	0	0		0	0	0	0	0
Bungoma	Sirisia	A.C.K Butonge Dispensary	2	4	265	0		1	0		0	0	0	0	1	1	0	0	0	0	0	0	0	0		0	0	0	0	0
Bungoma	Tongaren	Sango Naitiri Dispensary	2	1	9587	1	Time not indicated	1	0		0	0	0	0	1	1	0	0	0	0	0	0	0	0		0	0	0	0	0
Bungoma	Tongaren	Makhanga Dispensary	2	1	4337	1	Time not indicated	1	0		0	0	0	0	1	1	0	0	0	0	0	0	0	0		0	0	0	0	0
Marsabit	Saku	Jirime Dispensary	2	1	4035	0		1	0		0	0	0	0	1	1	0	0	0	0	0	0	0	0		0	0	0	0	0
Bungoma	Kanduyi	St Damiano Mission Hospital	4	4	272	1	Not indicated	1	0		0	0	0	0	1	1	0	0	0	0	0	0	0	0		0	0	0	0	0
Marsabit	Saku	Hulahula Dispensary	2	1	2861	0		1	0		0	0	0	0	1	1	0	0	0	0	0	0	0	0		0	0	0	0	0
Marsabit	Saku	Tumaini Medical Clinic (Marsabit)	2	2	1345	0		0	0
Bungoma	Webuye West	Misikhu Dispensary	2	1	756	0		0	0
Meru	Tigania West	Mutionjuri Health Centre	3	1	1201	0		0	0
Bungoma	Webuye East	Lukhoba Dispensary Maraka	2	1	1946	0		0	0
Bungoma	Webuye West	Mukhe Dispensary	2	1	1893	0		1	0		0	0	0	0	1	0	0	0	0	0	0	0	0	0		0	0	0	0	0
Meru	Igembe South	Kiegoi Health Centre	3	1	4326	0		0	0
Meru	Igembe South	Kanthiari Dispensary	2	1	4271	0		0	0
Meru	Tigania West	Muruuta Dispensary	2	1	272	0		0	0
Meru	Igembe South	Antubochiu Dispensary	2	1	3165	0		0	0
Bungoma	Kanduyi	Musikoma Dispensary	2	1	1655	0		0	0
Bungoma	Kanduyi	Bungoma Beyond Zero Mobile Unit	2	1	0	3		1	0		0	0	0	0	1	1	0	0	0	0	0	0	0	0		0	0	0	0	0
Isiolo	Garbatulla	Modogashe Dispensary	2	1	3632	0		0	0
Wajir	Wajir West	Griftu District Hospital	4	1	17800	1	10	1	1		0	0	1	0	1	1	0	0	0	0	0	0	0	0		0	0	0	0	0													1 3	1	0	1	0	0
Wajir	Wajir South	Sabuli Nomadic Dispensary	2	1	4021	0		1	1		0	0	0	0	1	0	0	0	0	0	0	0	0	1		0	0	0	0	0
Wajir	Wajir East	Wajir County Referral Hospital	4	1	48000	1	30	1	1		0	0	1	1	1	1	0	0	0	1	1	0	0	0		0	0	0	0	0													1	1	0	0	0	0	1
Wajir	Wajir East	Wajir County Referral Hospital	5	1	87000	1	30 minutes	1	1		1	0	1	0	1	1	1	1	1	0	1	0	0	1		0	0	0	0	0	3	0	0	1	0	0							3	0	0	1	0	0
Wajir	Wajir North	Bute District Hospital	4	1	25300	1	15 minutes	1	0		0	0	1	0	0	0	0	0	0	0	0	0	0	0		0	0	0	0	0													1	1	0	0	0	0
Wajir	Wajir South	Abakore Sub District Hospital	3	1	2500	0		0	0
Wajir	Wajir West	Athibohol Dispensary	2	1	200	1	30 minutes	1	1		0	0	0	0	0	0	0	0	0	0	0	0	0	0		0	0	0	0	0
Wajir	Wajir South	Sabuli Health Centre	3	1	450	0		0	0
Meru	Buuri West	Ngarendare Dispensary	2	1	5630	0		0	0
Meru	Buuri East	Ntumburi Dispensary	2	1	4000	0		0	0
Meru	Buuri West	Mutunyi Dispensary	2	1	2800	0		0	0
Nyandarua	Kipipiri	Manunga Health Centre	3	1	5682	1	15 minutes	1	0		0	0	0	0	1	1	0	0	0	0	0	0	0	0		0	0	0	0	0
Nyandarua	Kipipiri	Gatondo Dispensary (Wanjohi)	2	1	1171	1	15 min	1	0		0	0	0	0	1	1	0	0	0	0	0	0	0	0		0	0	0	0	0
Nyandarua	Kipipiri	Kiambogo Dispensary (Nyandarua South)	2	1	1029	1	10min	1	0		0	0	0	0	1	1	0	0	0	0	0	0	0	0		0	0	0	0	0
Nyandarua	Kipipiri	Old Mawingu Health Centre	3	1	2302	1	20min	1	0		0	0	0	0	1	1	0	0	0	0	0	0	0	0		0	0	0	0	0
Nyandarua	Kipipiri	Mumui Dispensary	2	1	29	0		0	0
Nyandarua	Kipipiri	Wanjohi Health Centre	3	1	2998	1	20	1	0		0	0	0	0	1	1	0	0	0	0	0	0	0	0		0	0	0	0	0
Nyandarua	Kipipiri	Ndemi Health Centre	3	1	1813	0		1	1		0	0	0	0	1	1	1	0	0	0	0	0	0	0		0	0	0	0	0
Nyandarua	Kipipiri	Turasha Dispensary	2	1	1041	0		1	0		0	0	0	0	1	1	0	0	0	0	0	0	0	0		0	0	0	0	0
Nyandarua	Kipipiri	Mikeu Dispensary	2	1	617	0		0	0
Nyandarua	Kipipiri	Geta Bush Health Centre	3	1	2507	0		1	0		0	0	0	0	1	1	0	0	0	0	0	0	0	0		0	0	0	0	0
Nyandarua	Kipipiri	Geta Forest Dispensary	2	1	2200	0		1	0		0	0	0	0	1	1	0	0	0	0	0	0	0	0		0	0	0	0	0
Nyandarua	Kipipiri	Kimathi Disp. Kipipiri Sub County	2	1	588	0		0	0
Nyandarua	Kipipiri	Lereshwa Dispensary	2	1	728	0		1	0		0	0	0	0	1	1	0	0	0	0	0	0	0	0		0	0	0	0	0
Nyandarua	Kipipiri	Munoru Dispensary	2	1	394	0		0	0
Bungoma	Kabuchai	Lwanda Health Centre (Kabuchai)	3	1	2485	0		1	0		0	0	0	0	1	1	0	0	0	0	0	0	0	0		0	0	0	0	0
Bungoma	Kabuchai	Sikulu Dispensary	2	1	2230	3		1	0		0	0	0	0	1	1	0	0	0	0	0	0	0	0		0	0	0	0	0
Bungoma	Kabuchai	Chwele Sub County Hospital	4	1	7236	1	20 minutes	1	0		0	0	0	0	1	1	0	0	0	0	0	0	0	0		0	0	0	0	0
Bungoma	Kabuchai	Sikusi Dispensary	2	1	2145	3		0	0
Bungoma	Sirisia	Machakha Dispensary	2	1	1037	0		1	0		0	0	0	0	1	1	0	0	0	0	0	0	0	0		0	0	0	0	0
Bungoma	Sirisia	Lwandanyi Dispensary	2	1	2351	0		1	0		0	0	0	0	1	1	0	0	0	0	0	0	0	0		0	0	0	0	0
Bungoma	Webuye West	Kayaya Dispensary	2	1	149	0		1	0		0	0	0	0	1	1	0	0	0	0	0	0	0	0		0	0	0	0	0
Kisii	Nyaribari Masaba	Nyamasibi Sub-County Hospital	4	1	4536	1	10minutes	1	0		0	0	0	0	1	1	0	0	0	0	0	0	0	0		0	0	0	0	0
Kisii	Nyaribari Masaba	Kiamokama Health Centre	3	1	2741	0		1	0		0	0	0	0	1	1	0	0	0	0	0	0	0	0		0	0	0	0	0
Laikipia	Laikipia North	Ilpolei Dispensary	2	1	580	1	20minutes	1	0		0	0	0	0	1	1	0	0	0	0	0	0	0	0		0	0	0	0	0
Laikipia	Laikipia North	Arjijo Dispensary	2	1	505	0		0	0
Bungoma	Webuye East	Mulachi Dispensary	2	1	1372	0		0	0
Bungoma	Webuye East	Lukusi Dispensary	2	1	2350	1	15	1	0		0	0	0	0	1	1	0	0	0	0	0	0	0	0		0	0	0	0	0
Bungoma	Tongaren	Pwani Dispensary	2	1	8767	0		0	0
Bungoma	Tongaren	Kibisi Dispensary	2	1	10700	0		1	0		0	0	0	0	1	1	0	0	0	0	0	0	0	0		0	0	0	0	0
Bungoma	Tongaren	Karima Dispensary (Bungoma)	2	1	18200	0		1	0		0	0	0	0	1	1	0	0	0	0	0	0	0	0		0	0	0	0	0
Bungoma	Sirisia	Tulinge Dispensary	2	1	226	0		0	0
Bungoma	Sirisia	Namang'ofulo Dispensary	2	1	586	1	20	0	0
Bungoma	Webuye East	Lurare Dispensary	2	1	2466	3		1	0		0	0	0	0	1	1	0	0	0	0	0	0	0	0		0	0	0	0	0
Kisii	Kitutu Chache North	Kegogi Health Centre	3	1	3093	0		1	0		0	0	0	0	1	1	0	0	0	0	0	0	0	0		0	0	0	0	0
Kisii	Kitutu Chache North	Sieka Health Centre	3	1	2350	0		1	0		0	0	0	0	1	1	0	0	0	0	0	0	0	0		0	0	0	0	0
Bungoma	Webuye East	Sunrise Medical Centre (Bungoma)	2	2	500	3		0	0
Kisii	Kitutu Chache North	Eramba Health Centre	3	1	2793	0		1	0		0	0	0	0	1	1	0	0	0	0	0	0	0	0		0	0	0	0	0
Kisii	Kitutu Chache North	Nyagoto Health Centre	2	1	4521	0		1	0		0	0	0	0	1	1	0	0	0	0	0	0	0	0		0	0	0	0	0
Kisii	Kitutu Chache North	Entanda Health Centre	3	1	2031	0		1	0		0	0	0	0	1	1	0	0	0	0	0	0	0	0		0	0	0	0	0
Meru	Igembe South	Akachiu Health Centre	3	1	6019	0		0	0
Bungoma	Webuye West	Lugulu Friends Mission Hospital	4	4	6716	0		1	0		0	0	0	0	1	1	0	0	0	0	0	0	0	0		0	0	0	0	0
Kisii	Kitutu Chache North	Nyabonge Dispensary	2	1	1490	0		1	0		0	0	0	0	1	1	0	0	0	0	0	0	0	0		0	0	0	0	0
Bungoma	Kabuchai	Lukhome Dispensary (Kabuchai)	2	1	1342	3		1	0		0	0	0	0	1	1	0	0	0	0	0	0	0	0		0	0	0	0	0
Meru	Igembe South	Amwamba Dispensary	2	1	5509	0		0	0
Meru	Imenti South	Ithitwe Dispensary	2	1	149	0		0	0
Meru	Imenti South	Nkubu Dispensary	2	1	526	1	5-10 minutes	1	0		0	0	0	0	1	1	0	0	0	0	0	0	0	0		0	0	0	0	0
Meru	Imenti South	Ntemwene Dispensary	2	1	216	0		0	0
Meru	Imenti South	Kiarago Health Centre	3	1	572	1	10	1	1		0	0	0	0	1	1	0	0	0	0	0	0	0	0		0	0	0	0	0
Meru	Imenti South	Gaturi Dispensary	2	1	50	0		0
Kisii	Nyaribari Masaba	Emeroka Dispensary	2	1	698	0		1	0		0	0	0	0	1	1	0	0	0	0	0	0	0	0		0	0	0	0	0
Meru	Imenti South	Muutiokiama Health Centre	4	1	542	0		0	0
Bungoma	Kanduyi	Bukembe Dispensary	2	1	4384	1	30 minutes	1	0		0	0	0	0	1	1	0	0	0	0	0	0	0	0		0	0	0	0	0
Bungoma	Kanduyi	Kongoli Dispensary	2	1	1616	0		0	0
Bungoma	Kanduyi	Mechimeru Model Health Center	3	1	7254	1	40 minutes	1	0		0	0	0	0	1	1	0	0	0	0	0	0	0	0		0	0	0	0	0
Kisii	Bobasi	Gionsaria Health Centre	2	1	103	1	20	1	0		0	0	0	0	1	1	0	0	0	0	0	0	0	0		0	0	0	0	0
Kisii	Bobasi	Nyachogochogo Dispensary	2	1	1274	0		1	0		0	0	0	0	1	1	0	0	0	0	0	0	0	0		0	0	0	0	0
Kisii	Bobasi	Rusinga Dispensary	2	1	1168	0		1	0		0	0	0	0	1	1	0	0	0	0	0	0	0	0		0	0	0	0	0
Kisii	Bobasi	Itumbe Dispensary	2	1	893	0		1	0		0	0	0	0	1	1	0	0	0	0	0	0	0	0		0	0	0	0	0
Kisii	Bobasi	Borangi Health Centre	2	1	2071	3		1	0		0	0	0	0	1	1	0	0	0	0	0	0	0	0		0	0	0	0	0
Kisii	Kitutu Chache South	Kisii GK Prisons Dispensary	2	1	78	1	10	1	0		0	0	1	0	1	1	0	0	0	0	0	0	0	0		0	0	0	0	0													1	1	0	0	0	0
Kisii	Kitutu Chache South	Getembe Dispensary	2	1	134	0		0	0
Kisii	Kitutu Chache South	Getembe Dispensary	2	1	134	0		0	0
Kisii	Kitutu Chache South	Keera Dispensary	2	1	326	1	1Ominutes	1	1		0	0	0	0	1	1	0	0	0	0	0	0	0	0		0	0	0	0	0
Kisii	Kitutu Chache South	Iranda Sub-County Referral Hospital	4	1	2330	1	10 minutes	1	1		0	0	0	0	1	1	1	1	0	0	0	0	0	0		0	0	0	0	0
Kisii	Kitutu Chache South	Nyaore Dispensary	2	1	590	1	10minutes	1	0		0	0	0	0	1	1	0	0	0	0	0	0	0	0		0	0	0	0	0
Meru	Buuri East	Ruiri Rural Health Demonstration Centre	3	1	30500	0		0	0
Meru	Buuri East	Njuruta Dispensary	2	1	7000	0		0	0
Bungoma	Tongaren	Lukhuna Dispensary	2	1	8473	0		0	0
Bungoma	Tongaren	Sango Kabuyefwe Dispensary	2	1	4320	0		0	0
Bungoma	Tongaren	Sirakaru Dispensary	2	1	8156	0		0	0
Bungoma	Tongaren	Soteni Dispensary	2	4	2850	0		0	0
Bungoma	Tongaren	Kamukuywa (ACK) Dispensary	2	4	8990	0		1	0		0	0	0	0	1	1	0	0	0	0	0	0	0	0		0	0	0	0	0
Bungoma	Sirisia	Chwele Friends Dispensary	2	4	657	0		1	0		0	0	0	0	1	1	0	0	0	0	0	0	0	0		0	0	0	0	0
Bungoma	Sirisia	Kolani Dispensary	2	1	1016	0		0	0
Bungoma	Sirisia	Lwakhakha Dispensary	2	1	1721	1	None	1	0		0	0	0	0	1	1	0	0	0	0	0	0	0	0		0	0	0	0	0
Bungoma	Sirisia	Korosiandet Dispensary	2	1	1496	0		1	0		0	0	0	0	1	1	0	0	0	0	0	0	0	0		0	0	0	0	0
Bungoma	Webuye East	Webuye Health Centre	3	1	5299	3		1	0		0	0	0	0	1	1	0	0	0	0	0	0	0	0		0	0	0	0	0
Bungoma	Kabuchai	Kimalewa Health Centre	3	1	3752	1	20	1	0		0	0	0	0	1	1	0	0	0	0	0	0	0	0		0	0	0	0	0
Bungoma	Kabuchai	Makhonge Dispensary	2	1	991	3		1	0		0	0	0	0	1	1	0	0	0	0	0	0	0	0		0	0	0	0	0
Bungoma	Kabuchai	Chebukaka Health Centre	3	4	1077	0		0	0
Kisii	South Mugirango	Gotichaki Health Centre	2	1	1592	1	5 minutes	1	0		0	0	0	0	1	1	0	0	0	0	0	0	0	0		0	0	0	0	0
Kisii	South Mugirango	Omogwa Dispensary	2	1	1190	0		1	0		0	0	0	0	1	1	0	0	0	0	0	0	0	0		0	0	0	0	0
Kisii	South Mugirango	Etago Sub-county Hospital	4	1	4802	0		1	0		0	0	0	0	1	1	0	0	0	0	0	0	0	0		0	0	0	0	0
Kisii	South Mugirango	Moticho Health Centre	3	1	2345	0		1	0		0	0	0	0	1	1	0	0	0	0	0	0	0	0		0	0	0	0	0
Kisii	South Mugirango	Eburi Dispensary	2	1	787	0		1	0		0	0	0	0	1	1	0	0	0	0	0	0	0	0		0	0	0	0	0
Kisii	South Mugirango	Ropment Nduru Medical Center	2	1	738	0			0
Kisii	South Mugirango	Nduru Sub County Referral Hospital	4	1	5341	0		1	1		0	0	0	0	1	1	0	0	0	0	0	0	0	0		0	0	0	0	0
Kisii	South Mugirango	Nyamaiya Romieva Medical Center	2	1	988	0		0	0
Kisii	South Mugirango	Nyabiosi Health Centre	3	1	1626	0		0	0
Kisii	South Mugirango	Suguta Health Centre	3	1	4000	0		1	0		0	0	0	0	1	1	0	0	0	0	0	0	0	0		0	0	0	0	0
Kisii	South Mugirango	Nyamogonchoro Health Centre	2	1	892	0		1	0		0	0	0	0	1	1	0	0	0	0	0	0	0	0		0	0	0	0	0
Kisii	South Mugirango	Giatunda Dispensary	2	1	437	0		1	0		0	0	0	0	1	1	0	0	0	0	0	0	0	0		0	0	0	0	0
Kisii	South Mugirango	Openda Dispensary	2	1	638	0		1	0		0	0	0	0	1	1	0	0	0	0	0	0	0	0		0	0	0	0	0
Kisii	South Mugirango	Kiagware Dispensary	2	1	710	3		1	0		0	0	0	0	1	1	0	0	0	0	0	0	0	0		0	0	0	0	0
Kisii	South Mugirango	Nyatike Health Centre	3	1	2294	0		1	0		0	0	0	0	1	1	0	0	0	0	0	0	0	0		0	0	0	0	0
Kisii	South Mugirango	Bokimai Dispensary	2	1	514	0		1	0		0	0	0	0	1	1	0	0	0	0	0	0	0	0		0	0	0	0	0
Kisii	South Mugirango	Bombure Dispensary	2	1	604	0		0	0
Kisii	South Mugirango	Tabaka Mission Hospital	2	1	1006	0		0	0
Kisii	South Mugirango	Boige Health Centre	3	1	1744	0		1	0		0	0	0	0	1	1	0	0	0	0	0	0	0	0		0	0	0	0	0
Bungoma	Webuye East	Mihuu Dispensary	2	1	4081	0		1	0		0	0	0	0	1	1	0	0	0	0	0	0	0	0		0	0	0	0	0
Meru	Igembe North	Kachiuru Dispensary	2	1	359	0		0	0
Bungoma	Webuye West	Miendo Dispensary	2	1	1922	0		1	0		0	0	0	0	1	1	0	0	0	0	0	0	0	0		0	0	0	0	0
Bungoma	Webuye East	Emmanuel Medical Clinic (Bungoma East)	3	4	678	1	10 mins	1	1		0	0	0	0	1	1	0	0	0	0	0	0	0	0		0	0	0	0	0
Kisii	Kitutu Chache South	Oresi Health Centre	4	1	34789	1	10 minutes	1	1		0	0	0	0	1	1	0	0	0	0	0	0	0	0		0	0	0	0	0
Kisii	Kitutu Chache South	Mosocho Market Dispensary	2	1	1798	0		1	0		0	0	0	0	1	1	0	0	0	0	0	0	0	0		0	0	0	0	0
Kisii	Kitutu Chache South	Raganga Health Centre	3	1	1382	1	10min	1	0		0	0	0	0	1	1	0	0	0	0	0	0	0	0		0	0	0	0	0
Kisii	Kitutu Chache South	Matongo Dispensary	3	1	1539	1	10 minutes	1	0		0	0	0	0	1	1	0	0	0	0	0	0	0	0		0	0	0	0	0
Kisii	Kitutu Chache South	Kioge Dispensary	2	1	950	1	15min	1	0		0	0	0	0	1	1	0	0	0	0	0	0	0	0		0	0	0	0	0
Bungoma	Webuye West	Bokoli Hospital	4	1	3652	1	10-29min	1	0		0	0	0	0	1	1	0	0	0	0	0	0	0	0		0	0	0	0	0
Bungoma	Webuye West	Kituni Dispensary	2	1	794	0		1	0		0	0	0	0	1	0	0	0	0	0	0	0	0	0		0	0	0	0	0
Bungoma	Mt Elgon	Mt Elgon Sub County Hospital	4	1	19529	1	30mins	1	0		0	0	0	0	1	1	0	0	0	0	0	0	0	0		0	0	0	0	0
Bungoma	Mt Elgon	Chepkitale Dispensary	2	1	239	0		0	0
Bungoma	Mt Elgon	Chemworemwo Dispensary	2	1	857	0		0	0
Meru	Buuri East	Nkando Dispensary	2	1	4500	0		0	0
Meru	Imenti Central	Kathiranga Dispensary	2	1	4301	0		0	0
Meru	Imenti Central	Kinjo Dispensary	2	1	2000	0		0	0
Meru	Imenti Central	Marathi dispensary	2	1	3987	0		0	0
Meru	Imenti Central	Mbwinjeru Dispensary	2	1	2316	0		0	0
Bungoma	Tongaren	Lukhokhwe Dispensary	2	1	7700	0		0	0
Bungoma	Tongaren	Soysambu (ACK) Dispensary	2	4	4570	0		0	0
Bungoma	Tongaren	Mwikhupo Dispensary	2	1	4136	0		0	0
Bungoma	Tongaren	Ebenezer Nursing Home	2	2	9286	0		0	0
Bungoma	Tongaren	Makololwe Dispensary	2	1	7926	0		0	0
Bungoma	Tongaren	Lungai Dispensary	2	1	7945	0		0	0
Kisii	Nyaribari Masaba	Ekerubo Health Centre (Masaba South)	3	1	1936	0		1	0		0	0	0	0	1	1	0	0	0	0	0	0	0	0		0	0	0	0	0
Kisii	Nyaribari Masaba	Ibacho Sub-County Hospital	4	1	2480	0		1	0		0	0	0	0	1	1	0	0	0	0	0	0	0	0		0	0	0	0	0
Kisii	Nyaribari Masaba	Friends Kiamokama Dispensary	2	1	100	0		1	0		0	0	0	0	1	1	0	0	0	0	0	0	0	0		0	0	0	0	0
Kisii	Nyaribari Masaba	Geteri Dispensary	2	1	964	0		1	0		0	0	0	0	1	1	0	0	0	0	0	0	0	0		0	0	0	0	0
Kisii	Nyaribari Masaba	Nyamagesa Dispensary	2	1	897	1	15 minutes	1	0		0	0	0	0	1	1	0	0	0	0	0	0	0	0		0	0	0	0	0
Meru	Imenti North	Ndiine Dispensary	2	1	1691	0		0	0
Bungoma	Kanduyi	Bulondo Dispensary	2	1	3887	3		1	0		0	0	0	0	1	1	0	0	0	0	0	0	0	0		0	0	0	0	0
Bungoma	Kanduyi	Mumbule Dispensary	2	1	2886	0		0	0
Bungoma	Kanduyi	Ranje Dispensary	2	1	1658	1	40 minutes	0	0
Bungoma	Kimilili	Chebukwabi Dispensary	2	1	6262	0		0	0
Bungoma	Kimilili	Bituyu Dispensary	2	1	11486	1	30min	1	0		0	0	0	0	1	1	0	0	0	0	0	0	0	0		0	0	0	0	0
Bungoma	Kimilili	kambini Dispensary	2	1	4165	0		0	0
Bungoma	Kimilili	Bahai Dispensary	2	1	6666	0		1	0		0	0	0	0	1	1	0	0	0	0	0	0	0	0		0	0	0	0	0
Bungoma	Tongaren	Tabani Dispensary	2	1	5700	0		0	0
Bungoma	Kimilili	Kibingei Dispensary	2	1	11980	0		0	0
Kisii	Bobasi	Kionyo Health Centre	3	1	2848	3		1	0		0	0	0	0	1	1	0	0	0	0	0	0	0	0		0	0	0	0	0
Kisii	Bobasi	Nyachenge Dispensary	2	1	1017	3		1	0		0	0	0	0	1	1	0	0	0	0	0	0	0	0		0	0	0	0	0
Kisii	Bobasi	Kiobegi Dispensary (Nyamache)	2	1	1104	1	20 minutes	1	0		0	0	0	0	1	1	0	0	0	0	0	0	0	0		0	0	0	0	0
Kisii	Bobasi	Omosaria Dispensary	2	1	164	3		1	0		0	0	0	0	1	1	0	0	0	0	0	0	0	0		0	0	0	0	0
Meru	Igembe South	Kithetu Dispensary	2	1	648	0		0	0
Meru	Igembe South	Kathima Dispensary	2	1	696	0		0	0
Meru	Igembe South	Giika Dispensary	2	1	2996	0		0	0
Meru	Tigania West	Limoro Dispensary	2	1	1734	0		0	0
Meru	Tigania East	Lailuba Health Centre	3	1	11	3		0	0
Meru	Tigania West	Mutelai Dispensary	2	1	1136	0		0	0
Kisii	Kitutu Chache South	Mwamogesa Dispensary	2	1	96	0		0	0
Kisii	Kitutu Chache South	Kiamwasi	2	1	87	0		0	0
Bungoma	Webuye West	Kingdom Faith Based Hospital	2	2	413	0		0	0
Meru	Igembe South	Kalamene Dispensary	2	1	7604	0		0	0
Meru	Igembe South	Kianda Dispensary	2	1	2410	0		0	0
Meru	Igembe Central	Kalimbene Dispensary	2	1	1546	0		0	0
Bungoma	Webuye West	Matulo Dispensary	2	1	1328	0		1	0		0	0	0	0	1	1	0	0	0	0	0	0	0	0		0	0	0	0	0
Bungoma	Webuye West	Mahanga Dispensary	2	1	1047	0		1	0		0	0	0	0	1	0	0	0	0	0	0	0	0	0		0	0	0	0	0
Meru	Buuri East	Kiirua Health Centre	3	1	4230	0		1	0		0	0	0	0	1	1	0	0	0	0	0	0	0	0		0	0	0	0	0
Meru	Buuri East	Naari Health Centre	4	1	16104	0		0	0
Bungoma	Mt Elgon	Chemoge Dispensary	2	1	270	0		0	0
Bungoma	Mt Elgon	Chepkerer Dispensary	2	1	504	0		0	0
Bungoma	Mt Elgon	Koshok Dispensary	2	1	119	0		0	0
Meru	Igembe Central	Thumbereria Dispensary	2	1	846	0		0	0
Kisii	Nyaribari Chache	Keumbu Sub County Hospital	4	1	9850	1	30	1	1		0	0	0	0	1	1	1	1	0	0	0	0	0	0		0	0	0	0	0
Kisii	Nyaribari Chache	Ibeno Sub County Hospital	3	1	2743	1	30	1	0		0	0	0	0	1	1	0	0	0	0	0	0	0	0		0	0	0	0	0
Kisii	Nyaribari Chache	Bobaracho Dispensary	2	1	1511	1	20	1	0		0	0	0	0	1	1	0	0	0	0	0	0	0	0		0	0	0	0	0
Kisii	Nyaribari Chache	Kiogoro Model Health Centre	3	1	3252	1	30	1	1		0	0	0	0	1	1	1	1	0	0	0	0	0	0		0	0	0	0	0
Kisii	Nyaribari Chache	Otamba Dispensary	2	1	495	1	30	1	0		0	0	0	0	1	1	0	0	0	0	0	0	0	0		0	0	0	0	0
Kisii	Nyaribari Chache	Masongo Dispensary	2	1	1350	1	20	1	0		0	0	0	0	1	1	0	0	0	0	0	0	0	0		0	0	0	0	0
Kisii	Nyaribari Chache	Nyansancha Dispensary	2	1	1267	1	10	1	0		0	0	0	0	1	1	0	0	0	0	0	0	0	0		0	0	0	0	0
Kisii	Nyaribari Chache	Gianchere Dispensary	2	1	600	1	10	1	0		0	0	0	0	1	1	0	0	0	0	0	0	0	0		0	0	0	0	0
Kisii	Nyaribari Chache	Nyansira Health Centre	2	1	1267	1	10	1	0		0	0	0	0	1	1	0	0	0	0	0	0	0	0		0	0	0	0	0
Kisii	Nyaribari Chache	Irondi Dispensary	2	1	509	0		1	0		0	0	0	0	1	1	0	0	0	0	0	0	0	0		0	0	0	0	0
Kisii	Nyaribari Chache	Rikendo Dispensary	2	1	729	0		1	0		0	0	0	0	1	1	0	0	0	0	0	0	0	0		0	0	0	0	0
Kisii	Nyaribari Chache	Nyakwana Dispensary	2	1	1268	1	10	1	0		0	0	0	0	1	0	0	0	0	0	0	0	0	0		0	0	0	0	0
Kisii	Nyaribari Chache	Nyaguta Dispensary	2	1	1413	1	30	1	0		0	0	0	0	1	1	0	0	0	0	0	0	0	0		0	0	0	0	0
Kisii	Nyaribari Chache	Nyaura Dispensary	2	1	978	3		1	0		0	0	0	0	1	1	0	0	0	0	0	0	0	0		0	0	0	0	0
Kisii	Nyaribari Chache	Nyanko Health Centre	2	1	1525	1	20	1	0		0	0	0	0	1	1	0	0	0	0	0	0	0	0		0	0	0	0	0
Kisii	Nyaribari Chache	Taracha Health Centre	2	1	1525	1	20	1	0		0	0	0	0	1	1	0	0	0	0	0	0	0	0		0	0	0	0	0
Kisii	Nyaribari Chache	Nyamemiso Dispensary	2	1	1220	1	20	1	0		0	0	0	0	1	1	0	0	0	0	0	0	0	0		0	0	0	0	0
Meru	Imenti South	Mwichiune Dispensary	2	1	685	0		0	0
Meru	Imenti South	Kieni Kia Ndege Dispensary	2	1	959	0		0	0
Meru	Imenti South	Gitine Dispensary	2	1	434	0		0	0
Meru	Imenti South	Mutunguru PCEA Dispensary	2	1	265	0		0	0
Bungoma	Kanduyi	Bungoma County Referral Hospital	5	1	25553	3		1	1		1	0	0	0	1	1	1	1	1	1	1	1	1	0		0	0	0	0	0	1	1	0	0	0	0
Laikipia	Laikipia North	Naibor Dispensary	2	1	1589	0			0
Laikipia	Laikipia North	Mukima Dispensary	2	1	663	1	30minutes	1	0		0	0	0	0	1	1	0	0	0	0	0	0	0	0		0	0	0	0	0
Laikipia	Laikipia North	Kimanjo Dispensary	4	1	1599	1	30minutes	1	0		0	0	0	0	1	1	0	0	0	0	0	0	0	0		0	0	0	0	0
Laikipia	Laikipia North	Ilmotiok Dispensary	2	1	721	0		0	0
Laikipia	Laikipia North	Naiperere Dispensary	2	1	412	0		0
Laikipia	Laikipia North	Chumvi Dispensary	2	1	938	1	30minutes	0	0
Kisii	Kitutu Chache North	Isecha Health Centre	3	1	1950	0		1	0		0	0	0	0	1	1	0	0	0	0	0	0	0	0		0	0	0	0	0
Kisii	Kitutu Chache North	Kitutu Chache North Sub County Referral Hospital	4	1	2425	0		1	0		0	0	0	0	1	1	0	0	0	0	0	0	0	0		0	0	0	0	0
Meru	Igembe South	Kirimampio Dispensary	2	1	3424	0		0	0
Bungoma	Bumula	Miluki Dispensary	2	1	4012	0		1	0		0	0	0	0	1	1	0	0	0	0	0	0	0	0		0	0	0	0	0
Bungoma	Bumula	Machwele Dispensary	2	4	2307	3		0	0
Bungoma	Bumula	Kimaeti Health centre	3	1	6120	1	10minutes	1	0		0	0	0	0	1	1	0	0	0	0	0	0	0	0		0	0	0	0	0
Bungoma	Bumula	Siboti Model Health Centre	3	1	3732	1	10minutes	1	0		0	0	0	0	1	1	0	0	0	0	0	0	0	0		0	0	0	0	0
Bungoma	Bumula	Lunakwe Dispensary	2	1	2513	0		0	0
Bungoma	Bumula	Nasianda Health Centre	3	1	3636	1	10minutes	1	0		0	0	0	0	1	1	0	0	0	0	0	0	0	0		0	0	0	0	0
Meru	Igembe South	Kiraone Dispensary	2	1	4992	0		0	0
Meru	Tigania West	Kitheo Dispensary	2	1	1930	0
Meru	Tigania West	Kiandiu Dispensary	2	3	667	0
Meru	Tigania West	Ncooro Dispensary	2	1	1036	0
Bungoma	Kanduyi	Ekitale Dispensary	2	1	3775	0		1	0		0	0	0	0	1	1	0	0	0	0	0	0	0	0		0	0	0	0	0
Bungoma	Kanduyi	Namirembe Dispensary	2	1	616	0		0	0
Bungoma	Kanduyi	Ndengelwa Dispensary	2	1	878	0		0	0
Kisii	Bomachoge Chache	Gucha Sub County Referral Hospital	4	1	7131	1	20 minutes	1	1		0	0	0	0	1	1	1	0	0	0	0	0	0	0		0	0	0	0	0
Kisii	Bomachoge Chache	Moogi Dispensary	2	1	977	0		1	0		0	0	0	0	1	0	0	0	0	0	0	0	0	0		0	0	0	0	0
Kisii	Bomachoge Chache	Kineni Dispensary	2	1	463	1	45minutes	1	0		0	0	0	0	1	1	0	0	0	0	0	0	0	0		0	0	0	0	0
Kisii	Bomachoge Chache	Keragia Health Centre	3	1	1056	1	30 minutes	1	0		0	0	0	0	1	1	0	0	0	0	0	0	0	0		0	0	0	0	0
Kisii	Bomachoge Chache	Nyamasege Dispensary	3	1	850	1	20minutes	1	0		0	0	0	0	1	1	0	0	0	0	0	0	0	0		0	0	0	0	0
Kisii	Bomachoge Chache	Egetuki GOK Dispensary	2	1	624	0		1	0		0	0	0	0	1	1	0	0	0	0	0	0	0	0		0	0	0	0	0
Kisii	Bomachoge Chache	Egetonto Health Centre	3	1	737	1	30 minutes	1	1		0	0	0	0	1	1	0	0	0	0	0	0	0	0		0	0	0	0	0
Kisii	Bomachoge Chache	Maroba Health Centre	2	1	105	1	30 minutes	1	0		0	0	0	0	1	1	0	0	0	0	0	0	0	0		0	0	0	0	0
Kisii	Bomachoge Chache	Misesi Sub County Hospital	4	1	712	1	30 minutes	1	1		0	0	0	0	1	1	0	0	0	0	0	0	0	0		0	0	0	0	0
Meru	Imenti South	Kinoro Sub-District Hospital	4	1	753	1	10minutes	1	0		0	0	0	0	1	1	0	0	0	0	0	0	0	0		0	0	0	0	0
Meru	Imenti South	Kiamweri Dispensary	2	1	234	0		0	0
Meru	Imenti South	Kiarene Dispensary	2	1	487	0		0	0
Meru	Tigania West	Mailiari Dispensary	2	1	733	0		0	0
Meru	Tigania West	Mbeu Sub-District Hospital	4	1	3844	0		0	0
Meru	Tigania West	Kimachia Dispensary	2	1	1179	0		0	0
Bungoma	Mt Elgon	Chemses Dispensary	2	1	771	0		0	0
Bungoma	Mt Elgon	Kaptalelio Dispensary	2	1	1534	0		0	0
Bungoma	Mt Elgon	Kongit Dispensary	2	1	193	0		0	0
Bungoma	Mt Elgon	Kamuneru Dispensary	2	1	1708	0		1	0		0	0	0	0	1	1	0	0	0	0	0	0	0	0		0	0	0	0	0
Meru	Imenti North	GK Prison Dispensary (Meru)	2	1	1000	0		0	0
Meru	Imenti North	Meru District Hospital	5	1	64218	1	10	1	1		1	1	1	1	1	1	1	0	1	1	1	1	1	0		0	0	0	0	0	1 2 3	1	1	1	0	0	5	0	0	0	0	1	1 2 3	1	1	1	0	0	5
Kisii	Bonchari	Ekiendege Dispensary	2	1	506	0		1	0		0	0	0	0	1	1	0	0	0	0	0	0	0	0		0	0	0	0	0
Kisii	Bonchari	Gesuguri Dispensary	2	1	1224	0		1	0		0	0	0	0	1	1	0	0	0	0	0	0	0	0		0	0	0	0	0
Kisii	Bonchari	Ekerubo Dispensary	2	1	1119	0			0
Kisii	Bonchari	Riana Health Centre	3	1	271	0		1	0		0	0	0	0	1	1	0	0	0	0	0	0	0	0		0	0	0	0	0
Kisii	Bonchari	Nyamagundo sub county hospital	4	1	269	0		1	0		0	0	0	0	1	1	0	0	0	0	0	0	0	0		0	0	0	0	0
Kisii	Bonchari	Isamwera Dispensary	2	1	74	0		1	0		0	0	0	0	1	1	0	0	0	0	0	0	0	0		0	0	0	0	0
Kisii	Bonchari	Kiaruta Dispensary	2	1	1488	0		1	0		0	0	0	0	1	1	0	0	0	0	0	0	0	0		0	0	0	0	0
Kisii	Bonchari	Nyabioto Dispensary	2	1	1286	0		1	0		0	0	0	0	1	1	0	0	0	0	0	0	0	0		0	0	0	0	0
Kisii	Bonchari	Nyamagiri Dispensary	2	1	1969	0		1	0		0	0	0	0	1	1	0	0	0	0	0	0	0	0		0	0	0	0	0
Kisii	Bonchari	Oroche Dispensary	2	1	1370	0		1	0		0	0	0	0	1	1	0	0	0	0	0	0	0	0		0	0	0	0	0
Meru	Tigania West	Kaliati Dispensary	2	1	1038	0
Meru	Tigania West	Kibiru Dispensary	2	1	488	0
Meru	Imenti Central	Gatimbi Health Centre	3	1	7888	0		0	0
Meru	Imenti Central	Ruiga dispensary	2	1	1026	0		0	0
Meru	Imenti Central	Gitauga Dispensary	2	1	6039	0		0	0
Meru	Imenti Central	Ntonyero dispensary	2	1	2500	0		0	0
Kisii	Nyaribari Masaba	Gesusu Sub-County Referral Hospital	4	1	3904	1	Time not indicated	1	0		0	0	0	0	1	1	0	0	0	0	0	0	0	0		0	0	0	0	0
Kisii	Nyaribari Masaba	Keeyani Dispensary	2	1	108	0		1	0		0	0	0	0	1	1	0	0	0	0	0	0	0	0		0	0	0	0	0
Meru	Tigania West	Mwathene Dispensary	2	1	554	0		0	0
Meru	Tigania West	Karii Dispensary	2	1	1085	0		0	0
Meru	Tigania West	Mucuune Dispensary	2	1	142	0		0	0
Kisii	Bobasi	Nyamokenye Health Centre	2	1	25	1	30 minutes	1	0		0	0	0	0	1	1	0	0	0	0	0	0	0	0		0	0	0	0	0
Kisii	Bobasi	Nyansakia Health Centre	2	1	250	3		1	0		0	0	0	0	1	0	0	0	0	0	0	0	0	0		0	0	0	0	0
Kisii	Bobasi	Nyagiki Dispensary	2	1	1086	1	10 mins	1	0		0	0	0	0	1	1	0	0	0	0	0	0	0	0		0	0	0	0	0
Kisii	Bobasi	Kenyerere Sub County Hospital	3	1	223	1	20	1	1		0	0	0	0	1	1	1	1	0	0	0	0	0	0		0	0	0	0	0
Kisii	Bobasi	Nyakegogi Dispensary	2	1	157	3		1	0		0	0	0	0	1	1	0	0	0	0	0	0	0	0		0	0	0	0	0
Kisii	Bobasi	Kenyoro Dispensary	2	1	580	3		1	0		0	0	0	0	1	1	0	0	0	0	0	0	0	0		0	0	0	0	0
Kisii	Bobasi	Gesure Dispensary (Sameta)	2	1	779	3		0	0
Kisii	Bobasi	Motonto Health Centre	2	1	1924	3		1	0		0	0	0	0	1	1	0	0	0	0	0	0	0	0		0	0	0	0	0
Kisii	Bobasi	Gesabakwa Health Centre	3	1	1967	3		1	0		0	0	0	0	1	1	0	0	0	0	0	0	0	0		0	0	0	0	0
Meru	Tigania West	Thinyaine Dispensary	2	1	1125	0
Meru	Imenti North	Kambiti Dispensary	2	1	2002	0		0	0
Meru	Imenti North	Beyond Zero Mobile Clinic (Meru)	2	1	772857	0		1	1		1	0	1	0	1	1	0	0	0	0	0	0	0	0		0	0	0	0	0	1	1	0	0	0	0							1	1	0	0	0	0
Bungoma	Kanduyi	Mayanja Dispensary	2	1	4229	0		1	0		0	0	0	0	1	1	0	0	0	0	0	0	0	0		0	0	0	0	0
Bungoma	Kanduyi	Butieli Dispensary	2	1	548	0		0	0
Bungoma	Kanduyi	Siritanyi Dispensary	2	1	613	0		0	0
Kisii	Bomachoge Borabu	Omobera Dispensary	2	1	88	0		1	0		0	0	0	0	1	1	0	0	0	0	0	0	0	0		0	0	0	0	0
Kisii	Bomachoge Borabu	Nyambunwa Dispensary (Kenyenya)	2	1	243	0		0	0
Kisii	Bomachoge Borabu	Magena Health Centre	3	1	1582	0		1	0		0	0	0	0	1	1	1	0	0	0	0	0	0	0		0	0	0	0	0
Kisii	Bomachoge Borabu	Igorera Dispensary	2	1	55	0		0	0
Kisii	Bomachoge Borabu	Kerongorori Dispensary	2	1	381	0		0	0
Kisii	Bomachoge Borabu	Itembu Dispensary	2	1	144	0		1	0		0	0	0	0	1	1	0	0	0	0	0	0	0	0		0	0	0	0	0
Kisii	Bomachoge Borabu	Riogachi Dispensary	2	1	88	0		0	0
Kisii	Bomachoge Borabu	Magenche Health Centre	3	1	3589	0		1	0		0	0	0	0	1	1	0	0	0	0	0	0	0	0		0	0	0	0	0
Kisii	Bomachoge Borabu	Kiango Dispensary	2	1	314	0		0	0
Kisii	Bomachoge Borabu	Kiango Dispensary	2	1	378	0		0	0
Kisii	Bomachoge Borabu	Kiabugesi Dispensary	2	1	44	0		0	0
Kisii	Bomachoge Borabu	Kenyenya Sub County Referral Hospital	4	1	9270	0		1	0		0	0	0	0	1	1	0	0	0	0	0	0	0	0		0	0	0	0	0
Kisii	Bomachoge Borabu	Eberege Health Centre	3	1	306	1	10minutes	1	0		0	0	0	0	1	1	0	0	0	0	0	0	0	0		0	0	0	0	0
Meru	Imenti North	Chugu Dispensary	2	1	877	0		0	0
Meru	Imenti North	Gankere Dispensary	2	1	507	0		0	0
Meru	Imenti North	Kathithi Dispensary	2	1	892	0		0	0
Meru	Imenti North	Rwanyange Dispensary	2	1	490	0		0	0
Meru	Tigania West	Machengene Dispensary	2	1	1037	0		0	0
Bungoma	Mt Elgon	Kaptama Health Centre	3	1	554	0		1	0		0	0	0	0	1	1	0	0	0	0	0	0	0	0		0	0	0	0	0
Bungoma	Mt Elgon	Chesinende Dispensary	2	1	750	0		0	0
Bungoma	Mt Elgon	Kapchebon Dispensary	2	1	211	0		0	0
Bungoma	Mt Elgon	Kaboywo Dispensary	2	1	1804	0		0	1
Meru	Imenti South	Muchege Dispensary	2	1	364	0		0	0
Meru	Imenti South	Uruku GK Dispensary	2	1	252	0		0	0
Meru	Imenti South	Gatankene Dispensary	2	1	255	0		0	0
Meru	Imenti South	Menwe Dispensary	2	1	575	0		0	0
Meru	Imenti Central	Gatuune Dispensary	2	1	1245	0		0	0
Meru	Imenti Central	Kaongo Health Centre	3	1	4641	0		0	0
Meru	Imenti Central	Igane Health Centre	3	1	7997	0		0	0
Meru	Imenti Central	Kiija Dispensary	2	1	6418	0		0	0
Meru	Imenti Central	Kaguma Dispensary	2	1	5736	0		0	0
Meru	Imenti Central	Runywene Dispensary	2	1	1811	0		0	0
Meru	Tigania West	Meru University Health Centre	3	1	502	0		0	0
Bungoma	Mt Elgon	Kaborom Dispensary	2	1	1234	0		0	0
Bungoma	Mt Elgon	Kamenjo Dispensary	2	1	670	0		0	0
Bungoma	Mt Elgon	Sacha Health Centre	3	1	891	0		0	0
Bungoma	Bumula	Kitabisi Dispensary	2	1	2030	0		0	0
Meru	Tigania East	Karama Health Centre	3	1	5500	0		0	0
Bungoma	Cheptais	Ruanda Dispensary	1	1	3678	0		0	0
Bungoma	Cheptais	Kubura Dispensary	2	1	2555	0		0	0
Bungoma	Cheptais	Kopsiro Model Health Centre	3	1	5658	1	30	1	1		0	0	0	0	1	1	1	0	0	0	0	0	0	0		0	0	0	0	0
Bungoma	Bumula	Mukwa Dispensary	2	1	2020	0		0	0
Meru	Tigania East	Mikinduri Sub-District Hospial	4	1	15000	0		1	0		0	0	0	0	1	1	0	0	0	0	0	0	0	0		0	0	0	0	0
Meru	Tigania East	Akaiga Dispensary	2	1	6479	0		0	0
Meru	Tigania East	Kunati Health Centre	3	1	3805	0		0	0
Meru	Tigania East	Amugaa Health Centre	3	1	4217	0		0	0
Meru	Tigania East	Kaathi Dispensary	4	1	677	0		0	0
Meru	Tigania East	Giithu Dispensary	2	1	1	0		0	0
Bungoma	Cheptais	Kapkateny Dispensary	2	1	1640	0		0	0
Bungoma	Bumula	Mungore dispensary	2	1	250	0		0	0
Bungoma	Cheptais	Kapsambu Dispensary	2	1	821	0		0	0
Meru	Tigania East	Charuru Dispensary	2	1	7200	0		0	0
Meru	Tigania East	Matabithi Dispensary	2	1	5	0		0	0
Kiambu	Kiambu Town	Ting'ang'a Dispensary	2	1	333	0		1	0		0	0	0	0	1	1	0	0	0	0	0	0	0	0		0	0	0	0	0
Kiambu	Thika Town	Kiandutu Health Centre	3	1	4000	1	20 minutes	1	1		0	0	1	1	1	1	1	1	0	0	0	0	0	0		0	0	0	0	0													1 2	1	1	0	0	0	5
Kiambu	Limuru	Tigoni District Hospital	4	1	4500	0		1	0		0	0	0	1	1	1	0	0	0	0	0	0	0	0		0	0	0	0	0																			1 2
Kiambu	Ruiru	Ruiru GK Prison Dispensary	2	1	30000	1	10min	1	0		0	0	0	0	1	1	0	0	0	0	0	0	0	0		0	0	0	0	0
Kiambu	Thika Town	Ngoliba Health Centre	3	1	25	1	30 minutes	1	0		0	0	1	1	1	1	0	0	0	0	0	0	0	0		0	0	0	0	0													1	1	0	0	0	0	1
Kiambu	Thika Town	Athena Medical Clinic	3	3	50000	0		1	0		0	0	0	0	1	1	0	0	0	0	0	0	0	0		0	0	0	0	0
Bungoma	Bumula	Khasoko Health Centre	3	4	1824	0		0	0
Kiambu	Ruiru	Ruiru GK Prison Dispensary	2	1	35000	1	20	1	0		0	0	0	0	1	1	0	0	0	0	0	0	0	0		0	0	0	0	0
Kiambu	Limuru	Tigoni District Hospital	4	1	4500	0		1	0		0	0	1	0	1	1	0	0	0	0	0	0	0	0		0	0	0	0	0													1 2	1	1	0	0	0
Kiambu	Lari	Lari Level 4 Hospital	4	1	5200	3		1	1		0	0	0	0	1	1	1	0	0	0	0	0	0	0		0	0	0	0	0
Kiambu	Thika Town	Kiandutu Health Centre	3	1	42	1	10	1	1		0	0	0	0	1	1	1	0	0	0	0	0	0	0		0	0	0	0	0
Kiambu	Gatundu South	Karatu Health Centre	4	1	2000	1	30 minutes	1	0		0	0	0	0	1	1	0	0	0	0	0	0	0	0		0	0	0	0	0
Kiambu	Gatundu North	Igegania Sub-District Hospital	4	1	57200	0		1	0		0	0	1	1	1	1	0	0	0	0	0	0	0	0		0	0	0	0	0													1 2 3 5	1	1	1	0	1	1 2 3 5
Kiambu	Kiambaa	Sunview Maternity and Nursing Home	3	2	48	0		0	0
Kiambu	Juja	Gachororo Health Centre	3	1	500	1	10	1	1		0	0	0	0	1	1	0	0	0	0	0	0	0	0		0	0	0	0	0
Kiambu	Lari	Lari Level 4 Hospital	4	1	5000	3		1	1		0	0	0	0	1	1	1	0	0	0	0	0	0	0		0	0	0	0	0
Kiambu	Kiambaa	St.Paul Clinic	2	2	56	0		0	0
Kiambu	Juja	Gachororo Health Centre	3	1	378	1	20	1	0		0	0	0	0	1	1	0	0	0	0	0	0	0	0		0	0	0	0	0
Kiambu	Kabete	Nyathuna Level 4 Hospital	3	1	2500	3		1	0		0	0	0	0	1	1	0	0	0	0	0	0	0	0		0	0	0	0	0
Kiambu	Gatundu South	Karatu Health Centre	4	1	1224	1	10minutes	1	1		0	0	0	0	1	1	0	0	0	0	0	0	0	0		0	0	0	0	0
Kiambu	Juja	Juja Farm Health Centre	3	1	2500	1	20	1	0		0	0	0	0	1	1	0	0	0	0	0	0	0	0		0	0	0	0	0
Kiambu	Githunguri	Good Samaritan Clinic	3	1	2000	0		1	1		0	0	0	0	1	1	0	0	0	0	0	0	0	0		0	0	0	0	0
Kiambu	Kabete	Wangige Sub-County Hospital	4	1	9000	1	30	1	1		0	0	0	0	1	1	0	0	0	0	1	0	0	0		0	0	0	0	0
Kiambu	Kiambu Town	Medlink Medical Clinic	2	2	2225	0		1	1		0	0	0	0	1	1	0	0	0	0	1	0	0	0		0	0	0	0	0
Kiambu	Gatundu North	Mataara Dispensary	2	1	4888	0		1	0		0	0	0	0	1	1	0	0	0	0	0	0	0	0		0	0	0	0	0
Kiambu	Limuru	Limuru Nursing Home	4	2	163400	0		1	0		0	0	1	0	1	1	0	0	0	0	0	0	0	0		0	0	0	0	0													1 2	1	1	0	0	0
Kiambu	Kikuyu	Nachu dispensary	2	1	15200	1	10	1	1		0	0	1	1	1	1	1	1	0	0	0	0	0	1		0	0	0	0	0													1 2	1	1	0	0	0	1 2
Kiambu	Thika Town	Thika Level 5 Hospital	5	1	6000	1	20 minutes	1	1		0	0	1	0	1	1	1	0	0	0	1	0	1	0		0	0	0	0	0													2	0	1	0	0	0
Kajiado	Kajiado North	Salama Clinic	3	1	11000	1	5	1	0		0	0	1	0	1	1	1	1	0	0	0	0	0	1		0	0	0	0	0													5	0	0	0	0	1
Kiambu	Githunguri	Githunguri Health Centre	3	1	2000	0		1	0		0	0	0	0	1	1	0	0	0	0	0	0	0	0		0	0	0	0	0
Kiambu	Kikuyu	Lussigetti Health Centre	4	1	15200	1	10	1	0		0	0	0	0	1	1	0	0	0	0	0	0	0	0		0	0	0	0	0
Laikipia	Laikipia West	Ndurumo Dispensary	2	1	292	1	15	1	0		0	0	0	0	1	1	0	0	0	0	0	0	0	0		0	0	0	0	0
Laikipia	Laikipia West	Melwa Health Centre	3	1	224	1	10	1	0		0	0	0	0	1	1	0	0	0	0	0	0	0	0		0	0	0	0	0
Laikipia	Laikipia West	Ngarua Health Centre	3	1	876	1	10	1	0		0	0	0	0	1	1	0	0	0	0	0	0	0	0		0	0	0	0	0
Laikipia	Laikipia West	Maina Village Dispensary	2	1	592	1	15	1	0		0	0	0	0	1	1	0	0	0	0	0	0	0	0		0	0	0	0	0
Laikipia	Laikipia West	Muthegera Dispensary	2	1	286	0		1	1		0	0	0	0	1	1	0	0	0	0	0	0	0	0		0	0	0	0	0
Laikipia	Laikipia West	Maili Saba Dispensary	2	1	739	1	15	1	0		0	0	0	0	1	1	0	0	0	0	0	0	0	0		0	0	0	0	0
Laikipia	Laikipia West	Sipili Maternity and Nursing Home (Ol-Moran)	3	2	562	1	15	1	0		0	0	0	0	1	1	0	0	0	0	0	0	0	0		0	0	0	0	0
Laikipia	Laikipia West	Rumuruti District Hospital	4	1	1979	1	15	1	0		0	0	0	0	1	1	0	0	0	0	0	0	0	0		0	0	0	0	0
Laikipia	Laikipia West	Rumuruti Catholic Dispensary	2	4	2410	0		0	0
Laikipia	Laikipia West	Ndindika Health Centre	3	1	1126	1	15	1	1		0	0	0	0	1	1	0	1	0	0	0	0	0	0		0	0	0	0	0
Laikipia	Laikipia West	GOK Rumuruti Prisons Dispensary	2	1	0	0		0	0
Laikipia	Laikipia West	Sipili Health Centre	3	1	544	1	15	1	0		0	0	0	0	1	1	0	0	0	0	0	0	0	0		0	0	0	0	0
Laikipia	Laikipia West	Losogwa Dispensary	2	1	309	1	10	1	0		0	0	0	0	1	1	0	0	0	0	0	0	0	0		0	0	0	0	0
Laikipia	Laikipia West	Nyahururu District Hospital	4	1	3136	1	15	1	1		0	0	0	0	1	1	1	1	0	0	0	0	0	0		0	0	0	0	0
Laikipia	Laikipia West	Oljabet Health Centre (duplicate)	3	1	434	1	10	1	0		0	0	0	0	1	1	0	0	0	0	0	0	0	0		0	0	0	0	0
Laikipia	Laikipia West	Matuiku Dispensary	2	1	73	0		0	0
Laikipia	Laikipia West	Mwenje Dispensary	2	1	118	1	5minutes	1	0		0	0	0	0	1	1	0	0	0	0	0	0	0	0		0	0	0	0	0
Laikipia	Laikipia West	Seria Dispensary	2	1	212	0		0	0
Laikipia	Laikipia West	Thigio Dispensary (Laikipia West)	2	1	184	0		0	0
Bungoma	Cheptais	Kapkota Dispensary	2	1	752	0		0	0
Bungoma	Kimilili	ICFM Dreamland MISSION Hospital	4	4	5460	1	30mins	1	0		0	0	0	0	1	1	0	0	0	0	0	0	0	0		0	0	0	0	0
Bungoma	Cheptais	Tuikut Dispensary	2	1	2483	3		1	0		0	0	0	0	1	1	0	0	0	0	0	0	0	0		0	0	0	0	0
Bungoma	Cheptais	Marigo Dispensary	2	1	683	0		1	0		0	0	0	0	1	1	0	0	0	0	0	0	0	0		0	0	0	0	0
Meru	Tigania East	Mulika Dispensary	2	1	5300	0		0	0
Meru	Tigania East	Kandebene Dispensary	2	1	3060	0		0	0
Meru	Tigania East	Ankamia Dispensary	2	1	2580	0		0	0
Meru	Tigania East	KK Mwethe Dispensary	2	1	3365	0		0	0
Bungoma	Cheptais	Cheptais Sub County Hospital	4	1	3591	1	30	1	1		0	0	0	0	1	1	0	0	0	0	0	0	0	0		0	0	0	0	0
Bungoma	Cheptais	Nalondo Dispensary	2	1	586	0		0	0
Laikipia	Laikipia East	GK Prisons Dispensary (Laikipia East)	2	1	672	0		0	0
Laikipia	Laikipia East	Timau Farmers Dispensary	2	1	66	1	10 to 20 minutes	1	1		0	0	0	0	1	1	0	0	0	0	0	0	0	0		0	0	0	0	0
Laikipia	Laikipia East	Kalalu Dispensary	3	1	274	3		1	1		0	0	0	0	1	1	1	1	0	0	0	0	0	0		0	0	0	0	0
Laikipia	Laikipia East	Githuci Dispesary	2	1	58	1	5_20 minutes	1	0		0	0	0	0	1	1	0	0	0	0	0	0	0	0		0	0	0	0	0
Laikipia	Laikipia East	Ngobit Dispensary	2	1	969	3		1	0		0	0	0	0	1	1	0	0	0	0	0	0	0	0		0	0	0	0	0
Laikipia	Laikipia East	Makutano Dispensary	2	1	418	3		0	0
Laikipia	Laikipia East	Shallom Dispensary	2	1	378	3		1	0		0	0	0	0	1	1	0	0	0	0	0	0	0	0		0	0	0	0	0
Laikipia	Laikipia East	Mwituria Dispensary	2	1	256	1	10_ 20 minutes	0	0
Laikipia	Laikipia East	Withare Dispensary	2	1	277	3		1	0		0	0	0	0	1	1	0	0	0	0	0	0	0	0		0	0	0	0	0
Laikipia	Laikipia East	Lamuria Sub County Hospital (Laikipia East)	4	1	969	3		1	1		0	0	0	0	1	1	1	1	0	0	0	0	0	0		0	0	0	0	0
Laikipia	Laikipia East	Solio Dispensary	2	1	381	3		1	0		0	0	0	0	1	1	0	0	0	0	0	0	0	0		0	0	0	0	0
Laikipia	Laikipia East	Kihato Dispensary	2	1	221	3		1	0		0	0	0	0	1	1	0	0	0	0	0	0	0	0		0	0	0	0	0
Laikipia	Laikipia East	Sweet Waters Dispensary	2	1	622	3		1	1		0	0	0	0	1	1	0	0	0	0	0	0	0	0		0	0	0	0	0
Laikipia	Laikipia North	Marura Dispensary	2	1	928	1	30minutes	0	0
Laikipia	Laikipia North	Survey Dispensary	2	1	664	1	20	0	0
Laikipia	Laikipia North	Mowarak Dispensary	2	1	302	3		0	0
Laikipia	Laikipia North	Sosian Dispensary	2	1	382	1	30minutes	1	0		0	0	0	0	1	1	0	0	0	0	0	0	0	0		0	0	0	0	0
Laikipia	Laikipia North	Powys Dispensary	2	1	1820	3		0	0
Laikipia	Laikipia North	Segera Mission Dispensary	2	4	1631	1	20minutes	1	0		0	0	0	0	1	1	0	0	0	0	0	0	0	0		0	0	0	0	0
Meru	Tigania East	Athwana Dispensary	2	1	750	0		0	0
Laikipia	Laikipia East	Nanyuki District Hospital	5	1	12551	1	20 minutes	1	1		0	0	0	0	1	1	1	1	1	1	1	0	0	0		0	0	0	0	0
Laikipia	Laikipia East	Nturukuma Dispensary	2	1	603	3		1	0		0	0	0	0	1	1	0	0	0	0	0	0	0	0		0	0	0	0	0
Laikipia	Laikipia East	Likii Dispensary	2	1	2059	3		1	1		0	0	0	0	1	1	1	1	0	0	0	0	0	0		0	0	0	0	0
Laikipia	Laikipia East	Mugumo Dispensary	2	1	349	1	10 _ 20 minutes	1	0		0	0	0	0	1	1	0	0	0	0	0	0	0	0		0	0	0	0	0
Laikipia	Laikipia East	Kariguini Dispensary	2	1	281	3		1	0		0	0	0	0	1	1	0	0	0	0	0	0	0	0		0	0	0	0	0
Laikipia	Laikipia East	Wiyumiririe Dispensary	2	1	718	3		0	0
Marsabit	Laisamis	Burri Aramia Dispensary	2	1	1268	0		0	0
Marsabit	Laisamis	NAIRIBI	2	1	250	0		0	0
Marsabit	Laisamis	Ballah Dispensary	2	1	1844	1	10	0	0
Marsabit	Laisamis	Loiyangalani Gok Health centrel	3	1	1749	3		0	0
Marsabit	Laisamis	Kamboe Dispensary	2	1	379	3		0	0
Marsabit	Laisamis	ARAPAL	2	1	185	1	20	0	0
Marsabit	Laisamis	Logologo Model Health Centre (Marsabit South)	3	1	756	1	20	1	0		0	0	0	0	1	1	0	0	0	0	0	0	0	0		0	0	0	0	0
Marsabit	Laisamis	Lontolio Dispensary	2	1	862	0		0	0
Marsabit	Laisamis	PARAKOREN	2	1	250	0		1	0		0	0	0	0	0	0	0	0	0	0	0	0	0	0		0	0	0	0	0
Marsabit	Laisamis	Ol-Torot Dispensary	2	1	552	3		0	0
Marsabit	Laisamis	Ngurunit Health centre	2	1	1080	3		0	0
Marsabit	Moyale	Dabel Health Centre (Moyale)	3	1	3698	0		0	0
Marsabit	Moyale	Uran Health Centre	3	1	780	0		0	0
Marsabit	Moyale	Heillu Dispensary	2	1	1443	0		0	0
Marsabit	Moyale	Godoma Model Health Centre (Moyale)	3	1	927	0		0	0
Marsabit	Moyale	Moyale Subcounty Referral Hospital	4	1	7985	0		1	1		0	0	0	0	1	1	0	0	0	0	0	0	0	0		0	0	0	0	0
Bungoma	Cheptais	Chepkube Dispensary	2	1	1840	1	30 minutès	1	0		0	0	0	0	1	1	0	0	0	0	0	0	0	0		0	0	0	0	0
Laikipia	Laikipia West	Muhotetu Dispensary	2	1	102	0		1	1		0	0	0	0	1	1	0	0	0	0	0	0	0	0		0	0	0	0	0
Laikipia	Laikipia West	Karaba Dispensary (Laikipia West)	2	1	255	0		1	0		0	0	0	0	1	1	0	0	0	0	0	0	0	0		0	0	0	0	0
Laikipia	Laikipia West	Njoguini Dispensary	2	1	117	0		1	0		0	0	0	0	1	1	0	0	0	0	0	0	0	0		0	0	0	0	0
Laikipia	Laikipia West	KAITI DISPENSARY	2	1	370	0		0	0
Bungoma	Cheptais	Kanganga Dispensary	2	1	1909	1	30	1	0		0	0	0	0	1	1	0	0	0	0	0	0	0	0		0	0	0	0	0
Marsabit	Moyale	Sololo Mission Hospital	4	4	1374	0		0	0
Marsabit	Moyale	Bori Dispensary	2	1	260	0		0	0
Marsabit	Moyale	Waye Godha Dispensary	2	1	150	0		0	0
Marsabit	Moyale	FUNAN QUMBI	2	1	100	0		0	0
Marsabit	Moyale	Somare Dispensary	2	1	250	0		0	0
Marsabit	Moyale	Manyatta Dispensary	2	1	430	0		0	0
Marsabit	Moyale	Madoadi Dispensary (Sololo)	2	1	448	0		0	0
Marsabit	Moyale	Moyale Subcounty Referral Hospital	4	1	7985	0		1	0		0	0	0	0	1	1	0	0	0	0	0	0	0	0		0	0	0	0	0
Marsabit	North Horr	Balesa Dispensary	2	1	763	0		0	0
Marsabit	North Horr	Maikona Health Centre	3	1	1078	0		0	0
Marsabit	North Horr	Burgabo Dispensary	2	1	262	0		0	0
Marsabit	North Horr	Bubisa Dispensary	3	1	853	0		0	0
Marsabit	North Horr	Shura Dispensary (Chalbi)	2	1	162	0		0	0
Marsabit	North Horr	Elgade Dispensary	2	1	440	0		0	0
Marsabit	North Horr	Boji Dispensary(Maikona Ward)	2	1	120	0		0	0
Marsabit	North Horr	Illeret Health Centre	3	1	897	0		0	0
Marsabit	North Horr	Kalacha Sub County Referral Hospital	4	1	954	0			0
Marsabit	North Horr	Forolle Dispensary	2	1	783	0		0	0
Marsabit	North Horr	Segel Dispensary	2	1	122	0		0	0
Marsabit	North Horr	Hurri-Hills Dispensary	2	1	1428	0		0	0
Marsabit	North Horr	North Horr Health Centre	3	4	688	0		0	0
Marsabit	North Horr	Tigo Dispensary	2	1	110	0		0	0
Kajiado	Kajiado North	Ongata Rongai Sub County Hospital	4	1	51034	0		1	0		0	0	0	0	1	1	0	0	0	0	0	0	0	0		0	0	0	0	0
Kajiado	Kajiado North	Matasia Health Centre	3	1	14723	0		0	0
Kajiado	Kajiado North	Ngong Sub-County Hospital	4	1	47816	1	15 minutes	1	0		0	0	0	0	1	1	0	0	0	0	0	0	0	0		0	0	0	0	0
Kajiado	Kajiado North	Ololua Dispensary	2	1	12000	0		1	0		0	0	0	0	1	1	0	0	0	0	0	0	0	0		0	0	0	0	0
Meru	Tigania East	Thangathi Dispensary	2	1	220	0		0	0
Kiambu	Lari	Lari Level 4 Hospital	4	1	7072	1	20		0
Kiambu	Lari	Githirioni Dispensary	2	1	3500	1	10-15 minutes	1	0		0	0	0	0	1	1	0	0	0	0	0	0	0	0		0	0	0	0	0
Marsabit	Laisamis	Arge Dispensary	2	1	227	0		0	0
Marsabit	Moyale	Manyatta Dispensary	2	1	430	0		0	0
Marsabit	Moyale	Madoadi Dispensary (Sololo)	2	1	448	0		0	0
Marsabit	Moyale	Moyale Subcounty Referral Hospital	4	1	7985	0		1	0		0	0	0	0	1	1	0	0	0	0	0	0	0	0		0	0	0	0	0
Marsabit	Moyale	Moyale Subcounty Referral Hospital	4	1	7985	0		1	0		0	0	0	0	1	1	0	0	0	0	0	0	0	0		0	0	0	0	0
Mombasa	Kisauni	Shimo Borstal Dispensary	2	1	350	0		0	0
Laikipia	Laikipia West	Oljabet hospital	4	2	181	1	10	1	1		1	0	0	0	1	1	0	0	0	1	1	0	1	0		0	0	0	0	0	4	0	0	0	1	0
Laikipia	Laikipia West	Nyahururu Private Hospital	4	2	143	1	15	0	0
Mombasa	Jomvu	Miritini CDF Dispensary	3	1	30000	1	15minutes	1	0		0	0	0	0	1	1	0	0	0	0	0	0	0	0		0	0	0	0	0
Mombasa	Jomvu	Miritini (MCM) Dispensary	2	1	10000	0		1	1		0	0	0	0	1	1	0	0	0	0	0	0	0	0		0	0	0	0	0
Mombasa	Jomvu	Jomvu Kuu (MCM) Dispensary	2	1	10000	0		1	1		0	0	0	0	1	1	0	0	0	0	0	0	0	0		0	0	0	0	0
Mombasa	Jomvu	Jomvu Model Health Centre	3	1	30000	0		1	1		0	0	0	0	1	1	0	0	0	0	0	0	0	0		0	0	0	0	0
Kajiado	Kajiado North	Matasia Health Centre	3	1	14817	0		0	0
Kajiado	Kajiado North	Ololua Dispensary	2	1	13216	0		1	0		0	0	0	0	1	1	0	0	0	0	0	0	0	0		0	0	0	0	0
Kajiado	Kajiado Central	Bissil Health Centre	3	1	28156	3		1	0		0	0	0	0	1	1	0	0	0	0	0	0	0	0		0	0	0	0	0
Kajiado	Kajiado Central	Ngatataek Health Centre	3	1	14000	0		1	0		0	0	0	0	1	1	0	0	0	0	0	0	0	0		0	0	0	0	0
Kajiado	Kajiado Central	Namanga Health Centre	3	1	31087	0		1	0		0	0	0	0	1	1	0	0	0	0	0	0	0	0		0	0	0	0	0
Kajiado	Kajiado Central	Maparasha Dispensary	2	1	3619	0		0	0
Kajiado	Kajiado Central	Emotoroki Dispensary	2	1	2050	0		0	0
Kajiado	Kajiado Central	Mailwa Dispensary	2	1	7018	0		0	0
Kajiado	Kajiado Central	Eluanata Dispensary	2	1	2500	0		0	0
Kajiado	Kajiado Central	Maili Tisa Dispensary	2	1	1905	0		0	0
Kajiado	Kajiado Central	Nentonai Dispensary	2	1	3000	0		0	0
Kajiado	Kajiado Central	Bissil Health Centre	3	1	28156	0		1	0		0	0	0	0	1	1	0	0	0	0	0	0	0	0		0	0	0	0	0
Kajiado	Kajiado Central	Sajiloni Dispensary	1	1	6202	0		0	0
Kajiado	Kajiado Central	Olenarau Dispensary	2	1	3000	0		0	0
Kajiado	Kajiado Central	Enkorika Health Centre	3	1	8500	0		0	0
Kajiado	Kajiado Central	Pelewa Dispensary	2	1	6175	0		0	0
Kajiado	Kajiado Central	Kumpa Dispensary	2	1	2018	0		0	0
Kajiado	Kajiado East	Kiloh Dispensry	2	1	2573	0
Kajiado	Kajiado East	Samuli Dispensary	2	1	1103	0
Kajiado	Kajiado East	Olturoto Dispensary	2	1	2084	1	10minutes
Kajiado	Kajiado East	Olmerrui Dispensary	2	1	600	0
Kajiado	Kajiado East	Ereteti Dispensary	2	1	4119	0
Kajiado	Kajiado East	Oloosirkon Dispensary	2	1	6245	1	10minutea
Kajiado	Kajiado East	Enkirgirri Dispensary	2	1	3700	0
Kajiado	Kajiado East	Ilpolosat Dispensary	2	1	2080	0
Kajiado	Kajiado East	GK Prison Dispensary (Athi River)	2	1	21518	3
Kajiado	Loitokitok	Namelok Health Centre	3	1	1600	0		1	0		0	0	0	0	1	1	0	0	0	0	0	0	0	0		0	0	0	0	0
Kajiado	Loitokitok	Oldoinyo Oibor Dispensary	2	1	1000	1	15_ 30 minutes	0	0
Kajiado	Loitokitok	Olchorro Dispensary	2	1	1655	0		0	0
Kajiado	Loitokitok	Olorika Dispensary	2	1	1200	0		0	0
Kajiado	Loitokitok	Emumwenyi Dispensary	2	1	1000	0		0	0
Kajiado	Loitokitok	Iltilal Health Centre	3	1	1359	0		0	1
Kajiado	Loitokitok	Lemongo Dispensary	2	1	360	0		0	0
Kajiado	Loitokitok	Immurtot Health Centre	3	1	2400	1	20	1	1		0	0	0	0	1	1	0	0	0	0	0	0	0	0		0	0	0	0	0
Kajiado	Loitokitok	Njukini Dispensary	2	1	1668	0		1	0		0	0	0	0	1	1	0	0	0	0	0	0	0	0		0	0	0	0	0
Kajiado	Loitokitok	Nolasit Dispensary	2	1	300	0		0	0
Kajiado	Loitokitok	Kuku Dispensary	2	1	816	0		1	1		0	0	0	0	1	1	0	0	0	0	0	0	0	0		0	0	0	0	0
Kajiado	Loitokitok	Mbirikani Dispensary	2	1	1646	0		0	0
Kajiado	Loitokitok	Amboseli Dispensary	2	1	878	0		0	0
Kajiado	Loitokitok	Illasit Health Centre	3	1	2670	0		1	0		0	0	0	0	1	1	0	0	0	0	0	0	0	0		0	0	0	0	0
Kajiado	Kajiado East	Ilkilinyet Dispensary	2	1	2133	3		1	0		0	0	0	0	1	1	0	0	0	0	0	0	0	0		0	0	0	0	0
Kajiado	Kajiado East	Osarai Dispensary	2	1	2253	3		1	0		0	0	0	0	1	1	0	0	0	0	0	0	0	0		0	0	0	0	0
Kajiado	Kajiado East	Ngatu Dispensary	2	1	2268	3		0	0
Kajiado	Kajiado East	Emaroro Dispensary	2	1	2177	3		1	0		0	0	0	0	1	1	0	0	0	0	0	0	0	0		0	0	0	0	0
Kajiado	Kajiado East	Simba Health Centre	3	1	10836	3		1	0		0	0	0	0	1	1	0	0	0	0	0	0	0	0		0	0	0	0	0
Kajiado	Kajiado East	Mashuru Health Centre	3	1	2600	3		1	0		0	0	0	0	1	1	0	0	0	0	0	0	0	0		0	0	0	0	0
Kajiado	Kajiado East	Isinya Health Centre	3	1	36767	3		1	1		0	0	0	0	1	1	1	0	0	0	0	0	0	0		0	0	0	0	0
Kajiado	Kajiado East	Kima Dispensary	2	1	2139	3		0	0
Kajiado	Loitokitok	Ilchalai Dispensary	2	1	1176	1	15	0	1
Kajiado	Loitokitok	Entarara Health Centre	3	1	3025	1	20	1	0		0	0	0	0	1	1	0	0	0	0	0	0	0	0		0	0	0	0	0
Kajiado	Kajiado East	Kitengela Sub-County Hospital	4	1	56841	3
Kajiado	Loitokitok	Meshenani Dispensary	2	1	720	0		0	0
Kajiado	Loitokitok	Inkariak Ronkena Dispensary	2	1	720	0		0	0
Kajiado	Kajiado North	Gataka Dispensary	2	1	4890	0		0
Kajiado	Kajiado North	Olekasasi Health Centre	3	1	10000	1	3	0
Marsabit	Laisamis	Logologo Model Health Centre (Marsabit South)	3	1	756	1	20	1	0		0	0	0	0	1	1	0	0	0	0	0	0	0	0		0	0	0	0	0
Marsabit	Laisamis	Laisamis Sub county Referral Hospital (MARSABIT SOUTH)	4	1	1072	3		1	0		0	0	0	0	1	1	0	0	0	0	0	0	0	0		0	0	0	0	0
Marsabit	Laisamis	Gatab Health Centre	3	4	1030	3		1	0		0	0	0	0	1	1	0	0	0	0	0	0	0	0		0	0	0	0	0
Marsabit	Laisamis	Logologo AIC Dispensary	2	4	463	3		0	0
Marsabit	Laisamis	Merille Health Centre	3	1	942	3		0	0
Marsabit	Laisamis	Kurungu Dispensary	2	1	408	3		0	0
Marsabit	Laisamis	Ngurunit Health centre	3	1	1080	3		0	0
Mombasa	Kisauni	Shimo-La Tewa Health Centre (GK Prison)	3	1	7380	0		1	1		0	0	0	0	1	1	1	1	0	0	0	0	0	0		0	0	0	0	0
Mombasa	Kisauni	Shimo La Tewa Annex GK Prison Dispensary	2	1	2940	0		1	0		0	0	0	0	1	1	0	0	0	0	0	0	0	0		0	0	0	0	0
Mombasa	Kisauni	Utange Dispensary	2	1	2940	0		1	0		0	0	0	0	1	1	0	0	0	0	0	0	0	0		0	0	0	0	0
Mombasa	Kisauni	Marimani CDF Dispensary	2	1	2206	1	10 Minutes	1	0		0	0	0	0	1	1	0	0	0	0	0	0	0	0		0	0	0	0	0
Mombasa	Kisauni	Maunguja Dispensary	2	1	229	0		1	0		0	0	0	0	0	0	0	0	0	0	0	0	0	0		0	0	0	0	0
Mombasa	Kisauni	Mwakirunge Dispensary	2	1	3440	0		1	0		0	0	0	0	1	1	0	0	0	0	0	0	0	0		0	0	0	0	0
Kajiado	Kajiado West	Olooseos Dispensary	2	1	6253	0		0	0
Kajiado	Kajiado West	Olooltepes Dispensary	2	1	4324	0		1	0		0	0	0	0	1	1	0	0	0	0	0	0	0	0		0	0	0	0	0
Kajiado	Kajiado West	Olosho-Oibor Dispensary	2	1	3025	0		0	0
Kajiado	Kajiado West	Oldonyo Nyokie Dispensary	2	1	2542	0		0	0
Kajiado	Kajiado West	Kilonito Dispensary	2	1	3021	0		0	0
Kajiado	Kajiado West	Loodoariak Dispensary	2	1	3853	0		0	0
Kajiado	Kajiado West	Mile 46 Health Centre	3	1	12996	3		1	0		0	0	0	0	1	1	0	0	0	0	0	0	0	0		0	0	0	0	0
Kajiado	Kajiado West	Kmq Dispensary	2	1	3278	0		0	0
Kajiado	Kajiado West	Icross Dispensary	2	1	2120	0		0	0
Kajiado	Kajiado West	Oltepesi Dispensary	2	1	12348	1	3o minutes	1	0		0	0	0	0	1	1	0	0	0	0	0	0	0	0		0	0	0	0	0
Kajiado	Kajiado West	Ewuaso Kedong Health Centre	3	1	3588	1	30 minutes	1	0		0	0	0	0	1	1	0	0	0	0	0	0	0	0		0	0	0	0	0
Kajiado	Kajiado West	Olgumi Dispensary	2	1	578	0		0	0
Kajiado	Kajiado West	Kisharu Dispensary	2	1	673	0		0	0
Kajiado	Kajiado West	Najile Dispensary	2	1	1306	0		0	0
Kajiado	Kajiado West	Ilkilorit Dispensary	2	1	722	0		1	1		0	0	0	0	1	1	0	0	0	0	0	0	0	0		0	0	0	0	0
Kajiado	Kajiado West	Saikeri Dispensary	2	1	1139	0		0	0
Kajiado	Kajiado West	Kipeto Dispensary	2	1	841	0		0	0
Kajiado	Kajiado West	Esonorua Dispensary	2	1	725	0		0	0
Kajiado	Kajiado West	Shompole Health Centre	3	1	799	0		1	0		0	0	0	0	1	1	0	0	0	0	0	0	0	0		0	0	0	0	0
Kajiado	Kajiado West	Oloika Dispensary	2	1	840	0		0	0
Kajiado	Kajiado West	Ilparakuo dispensary	2	1	510	3		1	0		0	0	0	0	1	1	0	0	0	0	0	0	0	0		0	0	0	0	0
Kajiado	Kajiado West	GSU Field Dispensary (Kajiado)	2	1	605	0		0	0
Kajiado	Kajiado West	Oldorko Dispensary	2	1	623	0		0	0
Kajiado	Kajiado West	Olkiramatian Dispensary	2	1	831	0		0	0
Kajiado	Kajiado West	Musenke Dispensary	2	1	1151	0		0	0
Kajiado	Kajiado West	Entasopia Health Centre	3	1	1680	0		1	0		0	0	0	0	1	1	0	0	0	0	0	0	0	0		0	0	0	0	0
Kajiado	Kajiado West	Mosiro Dispensary (Kajiado West)	2	1	3288	0		0	0
Kajiado	Kajiado Central	Irmarba Dispensary	2	1	1800	0		0	0
Kajiado	Kajiado Central	Oloirimirim Dispensary	2	1	2500	0		0	0
Kajiado	Kajiado Central	Ilpartimaro Dispensary	2	1	800	0		1	1		0	0	0	0	1	0	0	0	0	0	0	0	0	0		0	0	0	0	0
Kajiado	Kajiado Central	Meto Dispensary	2	1	2308	0		0	0
Kajiado	Loitokitok	Oltiasika Dispensary	2	1	800	0		1	0		0	0	0	0	1	1	0	0	0	0	0	0	0	0		0	0	0	0	0
Kajiado	Loitokitok	Loitokitok Sub County Hospital	4	1	6483	0		0	1
Kajiado	Loitokitok	Iloirero Dispensary	2	1	1072	0		0	0
Laikipia	Laikipia East	Matanya Dispensary	2	1	1022	3		1	0		0	0	0	0	1	1	0	0	0	0	0	0	0	0		0	0	0	0	0
Laikipia	Laikipia East	Baraka Dispensary	2	1	378	1	20 minutes	1	0		0	0	0	0	1	1	0	0	0	0	0	0	0	0		0	0	0	0	0
Laikipia	Laikipia East	Kanyoni Dispensary	2	1	270	3		1	0		0	0	0	0	1	1	0	0	0	0	0	0	0	0		0	0	0	0	0
Laikipia	Laikipia East	Nanyuki Cottage Hospital	4	2	1092	1	10	1	0		0	0	0	0	1	1	0	0	0	0	1	0	1	0		0	0	0	0	0
Laikipia	Laikipia East	Huruma Health Centre (Laikipia East)	4	4	1157	0		1	0		1	1	0	0	1	1	0	0	0	0	1	0	1	0		0	0	0	0	0	1 2 3 4 5	1	1	1	1	1	1 2 3 4 5	1	1	1	1	1
Marsabit	Laisamis	Laisamis Catholic Hospital	3	4	1368	3		0	0
Marsabit	Laisamis	Laisamis Catholic Hospital	3	4	1368	3		0	0
Marsabit	Laisamis	Laisamis Sub county Referral Hospital (MARSABIT SOUTH)	4	1	1072	1	20	1	0		0	0	0	0	1	1	0	0	0	0	0	0	0	0		0	0	0	0	0
Kakamega	Butere	Butere Sub County Hospital	4	1	6901	1	15	1	1		0	0	0	0	1	1	1	0	0	0	0	0	0	0		0	0	0	0	0
Kakamega	Butere	Manyala Sub County Hospital	4	1	3935	1	15mins	1	1		0	0	0	0	1	1	1	0	0	0	0	0	0	0		0	0	0	0	0
Kakamega	Butere	Mabole Health Centre	3	1	2711	1	20mins	1	0		0	0	0	0	1	1	0	0	0	0	0	0	0	0		0	0	0	0	0
Kakamega	Butere	Shikunga Health Centre	3	1	3518	0		1	1		0	0	0	0	1	1	1	0	0	0	0	0	0	0		0	0	0	0	0
Kakamega	Butere	Shitsitswi Health Centre	3	1	2520	0		1	0		0	0	0	0	1	1	0	0	0	0	0	0	0	0		0	0	0	0	0
Kakamega	Butere	Shisaba Dispensary	2	1	2974	0		1	0		0	0	0	0	1	1	0	0	0	0	0	0	0	0		0	0	0	0	0
Kajiado	Kajiado Central	Illmotiok Dispensary	2	1	4800	0		0	0
Kajiado	Loitokitok	Oloolakir Dispensary	2	1	1080	0		0	0
Kakamega	Butere	Lukohe Health Centre	3	1	1291	1	20 minutes	1	0		0	0	0	0	1	1	0	0	0	0	0	0	0	0		0	0	0	0	0
Kakamega	Butere	Eshimukoko Health Centre	3	1	2625	0		1	0		0	0	0	0	1	1	0	0	0	0	0	0	0	0		0	0	0	0	0
Kakamega	Butere	Imanga Health Centre	3	1	1328	0		1	0		0	0	0	0	1	1	0	0	0	0	0	0	0	0		0	0	0	0	0
Nairobi	Kamukunji	St Joseph Nursing Home (Eastleigh North)	3	2	1550	1	15 minutes	1	1		0	0	1	0	1	0	0	0	0	0	0	0	0	1		0	0	0	0	0													2	0	1	0	0	0
Nairobi	Langata	Karen Health Centre	3	1	25	1	20minutes	1	1		0	0	0	0	1	1	0	0	0	0	0	0	0	0		0	0	0	0	0
Kajiado	Kajiado West	Singiraine Dispensary	2	1	613	0		0	0
Kajiado	Kajiado West	Torosei Dispensary	2	1	720	0		0	0
Kajiado	Kajiado West	Oloiyangalani Dispensary	2	1	504	0		0	0
Kajiado	Kajiado West	Murantawa Dispensary	2	1	600	0		0	0
Kajiado	Kajiado West	Oldonyo Lasho Dispensary	2	1	392	0		0	0
Kajiado	Kajiado West	Enkisukudo Dispensary	2	1	417	0		0	0
Kajiado	Kajiado West	Pakase Dispensary	2	1	951	0		0	0
Kajiado	Kajiado West	Enkoireroi Dispensary	2	1	777	0		0	0
Laikipia	Laikipia West	Charity Medical Centre	4	2	97	1	30	1	1		1	0	1	1	1	1	0	0	1	1	1	0	1	0		0	0	0	0	0	4	0	0	0	1	0							5	0	0	0	0	1	5
Laikipia	Laikipia West	GK Prison Dispensary	2	1	99	0		0	0
Laikipia	Laikipia West	Muruku Dispensary	2	1	52	0		0	0
Laikipia	Laikipia West	Pesi Dispensary (Laikipia West)	2	1	170	0		0	0
Laikipia	Laikipia West	Lorien Dispensary	2	1	164	0		0	0
Laikipia	Laikipia West	Olmoran Health Centre	3	1	430	1	15	1	0		0	0	0	0	1	1	0	0	0	0	0	0	0	0		0	0	0	0	0
Laikipia	Laikipia West	Salama Health Centre (Laikipia West)	3	1	225	1	15	1	0		0	0	0	0	1	1	0	0	0	0	0	0	0	0		0	0	0	0	0
Kakamega	Butere	Eshibimbi Health Centre	3	1	1313	1	10mins	1	0		0	0	0	0	1	1	0	0	0	0	0	0	0	0		0	0	0	0	0
Mombasa	Kisauni	Utange Dispensary	2	1	10000	1	10	1	1		0	0	0	0	0	0	1	0	0	0	0	0	0	0		0	0	0	0	0
Kakamega	Butere	Mungungune Dispensary	2	1	1060	0		1	0		0	0	0	0	1	1	0	0	0	0	0	0	0	0		0	0	0	0	0
Mombasa	Likoni	Mrima Maternity Hospital	4	1	28600	1	10 minutes	1	0		0	0	0	0	1	0	0	0	0	0	0	0	0	0		0	0	0	0	0
Mombasa	Likoni	Likoni District Hospital	4	1	28600	0		1	1		1	0	1	1	1	1	1	0	1	1	1	1	0	0		0	0	0	0	0	4	0	0	0	1	0							1 3	1	0	1	0	0	5
Mombasa	Likoni	Shika Adabu (MCM) Dispensary	2	1	2860	0		1	0		0	0	0	0	1	1	0	0	0	0	0	0	0	0		0	0	0	0	0
Mombasa	Likoni	Likoni Catholic Dispensary	2	4	2860	0		1	0		0	0	0	0	1	1	0	0	0	0	0	0	0	0		0	0	0	0	0
Mombasa	Likoni	Mtongwe Dispensary	2	1	2860	0		1	0		0	0	0	0	1	1	0	0	0	0	0	0	0	0		0	0	0	0	0
Mombasa	Likoni	NYS Dispensary (Kilindini)	2	1	2860	0		0	0
Mombasa	Likoni	Mbuta Model Health Centre	3	1	8580	0		1	0		0	0	0	0	1	1	0	0	0	0	0	0	0	0		0	0	0	0	0
[truncated: 1,212 more rows]
[truncated: 217 more columns]
