# Supplementary material for: Baseline assessment of cervical cancer screening and treatment capacity in 25 counties in Kenya, 2022
Source: Front Oncol. 2024 Jul 2;14:1371529. doi: 10.3389/fonc.2024.1371529 (PMC11249718; doi:10.3389/fonc.2024.1371529)
Supplement: Data Sheet 2 — Laboratory services assessment dataset. [file DataSheet_2.csv]

County	Sub	Facility	ftier	ownership	wrapop	gen1	mtngfq	p1	p2	p3	p4	p5	p6	p7	s1	s2	s3	s4	gen4	genexpert	sub1a	sub1b	sub1c	backlog	backlog_1	backlog_2	backlog_3	backlog_4	other1	other2	other3	other4	testpriority	testpriority_1	testpriority_2	testpriority_3	testpriority_4	prio2	prio3	prio4	prio5	excess1	excess2	excess3	excess4	sub2c	sub2c1	sub2d	sub2d1
Kiambu	Kiambu Town	Kiambu County Referal Hospital	5	1	30323	0		UoN Crissps											10	1	0.8	1	1	4	0	0	0	1	Faulty Electricity				4	0	0	0	1									1	1	3	3
Kiambu	Limuru	Limuru Health Centre	3	1	44161	0		UoN -CRISSP											3	0
Machakos	Masinga	Masinga Sub County Hospital	3	1	500	1	3	Afya pwani	Umb	Yuyu2	Nonu	Soterb	Taya	Notu	Afya pwani	Jijini	Yuyu	Case	5	0
Machakos	Machakos	Shalom Community Hospital	4	2	12569	0		Chs							Cmojnniuf				5	0
Machakos	Kathiani	Kaviani Health Centre	3	1	1250	1	3	Icap	Amref	CHS					Icap	Amref			30	1	0.6	0	1	1 2 3	1	1	1	0					1	1	0	0	0									1	2	2	2
Machakos	Kangundo	Kawauni Dispensary	2	1	1035	0													1	0
Mombasa	Changamwe	Port Reitz Sub County Hospital	4	1	29900	0		AHF	Afya Pwani										12	1	1	1	1	3	0	0	1	0					1 4	1	0	0	1									1	2	3	3
Nakuru	Molo	Molo District Hospital	4	1	42288	1	1	Afya plus	Afya nyota	World vision									9	1	67	1	0										2 4	0	1	0	1									0
Machakos	Matungulu	Matungulu Health Centre	3	1	2733	1	4	CHS							Sub county TLC				1	0
Machakos	Kangundo	Miu Dispensary	2	1	848	0													0	0
Machakos	Athi River	Mavoko Level 4 Hospital	4	1	9300	1	2	CHS	Redcross	KANCO					KANCO	CHVs	Community chiefs	Teachers	3	0
Machakos	Athi River	Mlolongo Health Centre	3	1	9984	1	2	CHS	Nascop						CHVs	Community chiefs	Community teachers		1	0
Machakos	Matungulu	Kyaume Dispensary	2	1	1075	0		None							None				0	0
Machakos	Kangundo	Kivaani Health Centre	3	1	2181	0		Center for health solutions	Kanco										1	0
Machakos	Kalama	Kola Health Centre	3	1	2042	0		Center for health solutions (CHS)							ABC				2	0
Machakos	Kalama	Nzaini Dispensary	2	1	571	0		None							None				0	0
Machakos	Kalama	Mbuani Dispensary	2	1	714	0		None							None				0	0
Machakos	Matungulu	Katheka Dispensary	2	1	72	0		Not applicable							No chest care clinic				0	0
Machakos	Kangundo	Ndunduni Dispensary	2	1	1646	0		Center for health solutions											1	0
Machakos	Matungulu	Nduu Dispensary	2	1	791	0		None							None				1	0
Machakos	Kalama	Kimutwa Dispensary	2	1	1573	0		Center for health solutions	Tibu										1	0
Machakos	Kalama	Konza Dispensary	2	1	619	0		None							None				0	0
Nakuru	Naivasha	Naivasha District Hospital	4	1	103057	1	1	Afya nyota	Population survey kenya						CHW	Community riders			14	1	110	1	1	3	0	0	1	0					2 4	0	1	0	1									1	1	1	1
Machakos	Machakos	Machakos Level 5 Hospital	5	1	7500	1	2	Center for health solution							Case ovc				5	1	1.5	1	0										1	1	0	0	0									0
Machakos	Kangundo	Kangundo Sub county Hospital	4	1	23951	0		Center for health solutions	Kanco	Amref									10	1	1	1	1	3	0	0	1	0					1	1	0	0	0									1	1	2	2
Machakos	Athi River	Mlolongo Wellness Centre	2	1	6240	0		North star	GOk	Chs					North star	CHvs			0	0
Machakos	Athi River	Katani Dispensary	2	1	1872	0		GOK							Chs				0	0
Machakos	Athi River	Kyumbi Health centre	2	1	4992	0		GOK							Chvs				1	0
Machakos	Machakos	GK Prison Dispensary (Machakos)	2	1	1000	1	3	Liverpool							Liverpool				2	0
Machakos	Machakos	Apdk Dispensary (Machakos)	2	1	237	0		Gok							Gok				0	0
Machakos	Kalama	Kimutwa Dispensary	2	1	354	0		None							None				0	0
Mombasa	Likoni	Likoni District Hospital	4	1	28600	1	3	Afya Pwani	AHF										9	1	0.5	0	1	3	0	0	1	0					2	0	1	0	0									1	1	3	3
Machakos	Matungulu	Uamani Dispensary	2	1	1111	0		None							None				0	0
Machakos	Machakos	Approved School Dispensary (Machakos)	2	1	712	1	2	CHS							Chvs				2	0
Machakos	Machakos	School For The Deaf (Machakos)	2	1	596	0		None							Gok				0	0
Machakos	Matungulu	Kayatta Dispensary	2	1	681	0		None							None				0	0
Machakos	Kangundo	Kathaana Dispensary	2	1	1359	0		None							None				1	0
Machakos	Kalama	Kyawalia Dispensary	2	1	614	0		Chs	Tibu										1	0
Machakos	Kalama	Muumandu Health Center	3	1	1975	0		Chs	Tibu										1	0
Machakos	Kathiani	Thinu Health Centre	3	1	8789	0		CHS	KANCO						N /A				1	0
Machakos	Kangundo	Mukunike Dispensary	2	1	1547	0		Center for health solutions	Kanco										1	0
Machakos	Kathiani	Mitaboni Health Centre	3	1	19358	0		CHS	TB Program						N/A2				2	0
Machakos	Kalama	Kititu Dispensary	2	1	359	0		None											0	0
Machakos	Mwala	Kalala Dispensary	2	1	952	0		Kango											0	0
Machakos	Mwala	Tulila Dispensary	2	1	796	0													0	0
Machakos	Mwala	Ikalaasa Dispensary	2	1	796	0													0	0
Machakos	Machakos	Iluvya Dispenasary	2	1	153	0		None							Chv				0	0
Machakos	Machakos	Mikuyu Dispensary	2	1	2108	0		None							Chv	Hcw			0	0
Machakos	Matungulu	Kitambaasye Dispensary	2	1	1458	0		None							None				0	0
Machakos	Athi River	Kwakalusya Dispensary	2	1	1186	0		GoKC							CHvs				0	0
Machakos	Athi River	Kinanie Health centre	3	1	4992	0		CHS	GoK						CHVs				1	0
Machakos	Kangundo	Kathome Dispensary (Kangundo)	2	1	800	0		None							None				0	0
Machakos	Kangundo	Kyevaluki Dispensary	2	1	961	0		None							None				0	0
Machakos	Matungulu	Donyo Sabuk Dispensary	2	1	1864	0		CHS							GEM				0	0
Meru	Imenti North	Meru District Hospital	5	1	2096	1	1	Usaid	Afya jijini						Clinton health (chai )	Amfref	Nascop		33	1	110	1	1	3	0	0	1	0					2 4	0	1	0	1									1	2	1	2
Machakos	Kalama	Kyanzasu Dispensary	2	1	863	0		None											0	0
Machakos	Kalama	Kiitini Dispensary	2	1	698	0		None											0	0
Machakos	Kalama	Kanyongo Dispensary	2	1	284	0		None											0	0
Machakos	Mwala	Masii Health Centre	3	1	3000	1	2	CHS	Kanco										2	0
Machakos	Mwala	Muthetheni Health Centre	3	1	1738	1	3	CHS											1	0
Machakos	Kangundo	Kikalu Dispensary	2	1	825	0		None							None				0	0
Machakos	Matungulu	Sengani Community Hospital	3	1	1952	1	1	CHS	KANCO						None				1	0
Machakos	Machakos	Mutituni Health Centre	4	1	3005	1	1	CHS	AMREF	KANCO	TIBU				ABC case ovc	RGC- case Ovc			3	0
Machakos	Machakos	Mua Hills Dispensary	2	1	609	1	2	CHS							Chvs				1	0
Machakos	Machakos	Kamuthanga Dispensary	2	1	1086	0		Chs							1				1	0
Machakos	Kangundo	Kakuyuni Health Centre	3	1	2320	0		Center for health solutions	Kanco						None				1	0
Machakos	Matungulu	Kambusu Dispensary	2	1	1610	0		None							None				0	0
Machakos	Kalama	Mutuyu Dispensary	2	1	424	0		None							None				0	0
Machakos	Kalama	Kalama Dispensary	4	1	1482	0		Kanco	Chs										1	0
Machakos	Kalama	Ivutini Dispensary	2	1	549	0		None							None				0	0
Machakos	Mwala	Kaiani Dispensary	2	1	762	0													0	0
Machakos	Mwala	Kilembwa Dispensary	2	1	667	0													0	0
Machakos	Mwala	Wamunyu Health Centre	3	1	2047	1	2	CHS	Karco										1	0
Kilifi	Kilifi North	Kilifi County Hospital	5	1	18657	0		NACOP											12	1	0.8	1	1	4	0	0	0	1	Strike	COVID - 19			2	0	1	0	0									1	2	2	3
Machakos	Matungulu	Mbuni Dispensary	2	1	1052	0		None							None				0	0
Kajiado	Kajiado Central	Kajiado County Referral Hospital	5	1	30596	1	1	Usaid	Global fund	Amref					Nice				12	1	38	1	1	3	0	0	1	0					2 4	0	1	0	1									1	1	1	3
Machakos	Matungulu	Kalandini Health Centre	2	1	1987	0		CHS	NTLDP						None				1	0
Kitui	Kitui South	Mutomo Sub county Hospital	4	1	7929	1	3	CHS											4	1	0.4	1	0										2	0	1	0	0									0
Machakos	Yatta	Matuu District Hospital	4	1	9245	0		Center for health solutions	World bank						Community health workers				11	1	0.86	1	0										1	1	0	0	0									0
Machakos	Yatta	Ikombe Dispensary	2	1	1861	0		Centre for health solutions	World bank						Community health workers				1	0
Machakos	Yatta	Kitheuni Dispensary	2	1	990	0		Centre for health solutions	World bank						Community health workers				1	0
Machakos	Yatta	Kisesini Dispensary	2	1	2251	0		World bank	Centre for Health solutions						CHVs				1	0
Machakos	Yatta	Katangi Health Centre	3	1	3698	0		Centre for health solutions	World bank						Community health workers				2	0
Machakos	Mwala	Nthwanguu Dispensary	2	1	762	0		N/a											0	0
Machakos	Mwala	Kwakala Dispensary	2	1	714	0		N/ a											0	0
Machakos	Mwala	Yathui Dispensary	2	1	714	0		None											0	0
Machakos	Matungulu	Kimiti Level 4 Hospital	4	1	2421	0		NONE							None				1	0
Machakos	Matungulu	Kituluni Dispensary	2	1	1773	0		NTLD							NTLB				0	0
Kajiado	Loitokitok	Loitokitok Sub County Hospital	4	1	0	1	1	Afya nyota							Amref	Ovc			11	1	80	1	1	3	0	0	1	0					2 4	0	1	0	1									1	1	3	3
Machakos	Matungulu	Kikuyuni Dispensary	2	1	620	0		None							None				0	0
Machakos	Matungulu	Kyeleni Health Centre	3	1	2143	0		NTLD							None				1	0
Machakos	Mwala	Miu Health Centre	3	1	1714	1	2	Kango											1	0
Machakos	Mwala	Katulani Health Centre	3	1	1667	0		None											1	0
Machakos	Mwala	Maweli Dispensary	2	1	952	0		None											0	0
Machakos	Mwala	Kyawango Dispensary	2	1	1309	0		Kango											0	0
Machakos	Mwala	Ngulini Dispensary	2	1	1000	0		Kango											0	0
Machakos	Masinga	Kikumini Dispensary	2	1	1797	1	3	Kanco	CHS	County government									1	0
Machakos	Masinga	Kangonde Health Centre	3	1	2042	0		Kanco	CHS										1	0
Machakos	Masinga	Kivaa Health Centre	3	1	2610	0		CHS	Kanco										1	0
Machakos	Masinga	Kaonyweni Dispensary	2	1	843	0		0							0				0	0
Machakos	Masinga	Ndela Dispensary	2	1	2101	0		0							0				0	0
Machakos	Masinga	Mananja Health Centre	3	1	1279	0		0							0				0	0
Machakos	Masinga	Ndithini Health Centre	4	1	2972	0		CHS	Kanco						0				1	0
Machakos	Masinga	Kyondoni Dispensary (Kivaa)	2	1	704	0		0							O				0	0
Machakos	Masinga	Kiseuni Dispensary	2	1	701	0		0							0				0	0
Machakos	Kathiani	Kaani Dispensary	2	1	1566	0		CHS							County goverment				1	0
Machakos	Kathiani	Ithaeni Dispensary	2	1	1993	0		CHS							County government				1	0
Machakos	Kathiani	Kathiani Sub County Hospital	4	1	4109	0		CHS							County government				5	0
Machakos	Masinga	Mikuyuni Dispensary	2	1	293	0		0							0				0	0
Machakos	Masinga	Kaewa Dispensary	2	1	1293	0		0							0				0	0
Machakos	Masinga	Mukusu Dispensary	2	1	1312	0		0							0				0	0
Machakos	Masinga	Katothya Dispensary	2	1	534	0		0							0				0	0
Machakos	Kathiani	Kaviani Health Centre	3	1	2915	0		CHS							None				1	0
Machakos	Matungulu	Nguluni Health Centre	3	1	6572	1	5	CHS	TIBU						None				3	0
Machakos	Matungulu	Kwa Nguu Dispensary	2	1	1636	0		CHS							None				0	0
Machakos	Masinga	Muthesya Dispensary	2	1	1562	0									Community health volunteer				1	0
Machakos	Masinga	Kathukini Dispensary	2	1	1545	0		None							Chs				1	0
Machakos	Masinga	Kikule Dispensary	2	1	1362	0		None							None				0	0
Machakos	Masinga	Milaani Dispensary	2	1	701	0		None							None				0	0
Machakos	Machakos	Muvuti Dispensary	2	1	474	0		None							None				0	0
Machakos	Machakos	Wondeni Dispensary	2	1	275	0		None							None				0	0
Machakos	Machakos	Ikulu Dispensary	2	1	339	0		None							None				0	0
Machakos	Machakos	Kitanga Dispensary	2	1	212	0		None							None				0	0
Machakos	Masinga	Ekalakala Health Centre	3	1	5906	0		0							0				1	0
Machakos	Masinga	Nzukini Dispensary	2	1	862	0		0							0				0	0
Machakos	Masinga	Kakuku Dispensary	2	1	591	0		0							0				0	0
Machakos	Masinga	Kiatineni Dispensary	2	1	1223	0		0							0				0	0
Machakos	Masinga	Uvaini Dispensary	2	1	704	0		0							0				0	0
Machakos	Masinga	Musumaa Dispensary	2	1	889	0		0							0				0	0
Machakos	Mwala	Mbiuni Health Centre	3	1	1857	1	2	CHS	Kargo										1	0
Machakos	Mwala	Kathama Dispensary	2	1	1286	0		Kargo											0	0
Machakos	Mwala	Mumbuni Dispensary (Mwala)	2	1	1190	0		Kargo											0	0
Machakos	Matungulu	Kiliku Dispensary	2	1	493	0		None							None				0	0
Machakos	Mwala	Muusini Dispensary	2	1	1476	0		Kargo	Chs										1	0
Machakos	Mwala	Vyulya Dispensary	2	1	1143	0		Chs	Kargo										1	0
Machakos	Mwala	Mango Dispensary	2	1	1238	0		Kargo											1	0
Machakos	Machakos	Makyau Dispensary	2	1	273	0		None							None				0	0
Machakos	Matungulu	Kwa Mutalia Dispensary	2	1	750	0		Chs							None				0	0
Machakos	Mwala	Kavumbu Dispensary (Mwala)	2	1	1002	0		Kargo											0	0
Machakos	Mwala	Mwala Subcounty Hospital	4	1	4619	1	2	Chs	Kargo										4	1	0.3	1	0										1	1	0	0	0									0
Machakos	Masinga	Ndelekeni Dispensary	2	1	303	0		0							0				0	0
Machakos	Masinga	Kithyoko Health Centre	3	1	5227	0		CHS	Kanco						0				2	0
Machakos	Masinga	Endei Dispensary	2	1	442	0		0							0				0	0
Machakos	Masinga	Iuuma Dispensary	2	1	874	0		CHS	KANCO						0				0	0
Machakos	Masinga	Kakongo Dispensary	2	1	770	0		Kanco							0				0	0
Machakos	Masinga	Kwawanzilu Dispensary	2	1	366	0		0							0				0	0
Machakos	Masinga	Ikaatini Dispensary	2	1	779	0		0							0				0	0
Machakos	Masinga	Itunduimuni Health Centre	3	1	2904	0		Kanco							0				1	0
Machakos	Masinga	Musingini Dispensary	2	1	585	0		0							0				0	0
Machakos	Masinga	Masinga Sub County Hospital	4	1	22885	0		CHS							CHS				3	0
Machakos	Masinga	Wamboo Dispensary	2	1	276	0		0							0				0	0
Machakos	Masinga	Katulye Dispensary	2	1	930	0		0							0				0	0
Machakos	Masinga	Kitangani Dispensary	2	1	704	0		0							0				0	0
Machakos	Masinga	Ngetani Dispensary	2	1	459	0		0							0				0	0
Machakos	Kathiani	Kalunga Dispensary	2	1	1072	0		N/A							N/A				0	0
Machakos	Kathiani	Iimbani Dispensary	2	1	408	0		N/A							N/A				0	0
Machakos	Kathiani	Miumbuni Dispensary	2	1	1015	0		No service							No service				0	0
Machakos	Kathiani	Ngiini Dispensary Kathiani	2	1	373	0		No service							No service				0	0
Machakos	Kathiani	Kithia Dispensary	2	1	408	0		No service							No service				0	0
Machakos	Kathiani	Kitunduni Dispensary	2	1	1645	0		No service							No service				0	0
Machakos	Kathiani	Ngoleni Dispensary	2	1	1598	0		No service							No service				0	0
Machakos	Kathiani	Mutitu Dispensary	2	1	2065	0		CHS							None				1	0
Makueni	Makueni	Kathonzweni Health Centre	3	1	1921	0		CHS											1	0
Makueni	Makueni	Kanzokea Health Centre	3	1	1732	0		Chs	Mcg						Kitise rural				1	0
Makueni	Makueni	Matheani Dispensary	2	1	319	0		0							0				0	0
Makueni	Makueni	Kithuki Health Centre	3	1	908	0		CHS							Kitise Rural Development				1	0
Makueni	Makueni	Yikiuuku dispensary	2	1	580	0		0							0				0	0
Makueni	Makueni	West Ngosini Dispensary	2	1	219	0		0							0				0	0
Makueni	Makueni	Muusini Dispensary (Makueni)	2	1	457	0		0							0				0	0
Makueni	Makueni	Kyase Dispensary	2	1	221	0		0							0				0	0
Makueni	Makueni	Yinthungu Dispensary	2	1	368	0		0							0				0	0
Makueni	Makueni	Yekanga Dispensary	2	1	292	0		0							0				0	0
Makueni	Kibwezi West	Kikumini Health Centre	3	1	5740	1	2	CHS							NONE				1	0
Makueni	Kibwezi West	Tutini Dispensary	2	1	1954	0		CHS							None				1	0
Machakos	Yatta	Kisiiki Dispensary	2	1	3495	0		Centre for health solutions	World bank						Community health workers				1	0
Machakos	Yatta	Kikesa Dispensary	2	1	1155	0		World bank	Centre for Health Solutions (CHS)						CHVs				1	0
Machakos	Yatta	Kwa Mwatu Dispensary	2	1	535	0		None							None				0	0
Machakos	Yatta	Kivingoni Dispensary	2	1	452	0		None							None				0	0
Machakos	Yatta	Mbembani Dispensary	2	1	408	0		None							None				0	0
Machakos	Yatta	Ndalani Dispensary	2	1	724	0		None							None				0	0
Machakos	Yatta	Kalyambeu Dispensary	2	4	186	0		None							None				0	0
Machakos	Yatta	Kyasioni Dispensary	2	1	499	0		None							None				0	0
Machakos	Yatta	Ngumbulu Dispensary	2	1	1287	0		None							None				0	0
Machakos	Yatta	Masaani Dispensary (Yatta)	2	1	399	0		None							None				0	0
Machakos	Yatta	Kalukuni Dispensary	2	1	370	0		None							None				0	0
Machakos	Yatta	Kaluluini Dispensary	2	1	568	0		None							None				0	0
Machakos	Yatta	Kauthulini Dispensary	2	1	1641	0		None							None				0	0
Machakos	Yatta	Kinyaata Dispensary	2	1	629	0		None							None				0	0
Machakos	Yatta	Kwa Kulu Dispensary	2	1	283	0		None							None				0	0
Machakos	Yatta	Makila Dispensary (Yatta)	2	1	138	0		None							None				0	0
Machakos	Yatta	Mamba Dispensary (Yatta)	2	1	889	0		None							None				0	0
Machakos	Yatta	Nthungululu Dispensary	2	1	432	0		None							None				0	0
Machakos	Yatta	NYS Dispensary (Mavoloni)	2	1	974	0		None							None				0	0
Machakos	Yatta	Kithimani Dispensary	2	1	2004	0		World bank	Centre for health solutions						Community health workers				2	0
Machakos	Yatta	NYS Athiriver Yatta	2	1	317	0		Centre for health solutions	World bank						Community health workers				0	0
Machakos	Yatta	National Youth Service Dispensary (Yatta)	2	1	806	0		Sub county and county govt	World bank						Community health workers				1	0
Siaya	Rarieda	Ong'ielo Model Health Centre	3	1	3057	1	1	Centre for health solutions							0				1	0
Siaya	Rarieda	Ndori Health Centre	3	1	2492	1	1	Centre for health solutions							None				1	0
Siaya	Rarieda	Rambugu Dispensary (Rarieda)	2	1	98	1	1	Centre for health solutions							0				0	0
Siaya	Rarieda	Naya Health Centre	3	1	2567	0		CHS	MildMay international										1	0
Siaya	Rarieda	Rabel Dispensary	2	1	251	0													0	0
Siaya	Rarieda	Lieta Health Centre (Rarieda)	2	1	669	0		CHS											1	0
Siaya	Bondo	Kambajo Dispensary	2	1	4793	0		CHS											0	0
Siaya	Gem	Akala Health Centre	3	1	14891	1	3	CHS							Community members				2	0
Siaya	Gem	Gongo Health Centre	3	1	3414	0		CHS	CMMB						Community members				0	0
Siaya	Gem	Olengo Dispensary	2	1	1728	0		CHS	Impact						Community members				0	0
Siaya	Gem	Lidha Dispensary	2	1	5403	0		CHS							Community members				0	0
Siaya	Bondo	Got Matar Health Centre	2	1	4569	0		CHS							CHS				0	0
Siaya	Bondo	Gobei Health Centre	3	1	242	1	2	Chs	Mwendo	NLTB	NPHL	Mildmay	Kenya Red Cross		NASCOP	Tb Arc			3	0
Siaya	Ugunja	St Raphael Okoth Dispensary	2	1	447	0		NONE							None				0	0
Siaya	Gem	Got Regea Dispensary	2	1	805	0		Chs							Chs				0	0
Migori	Uriri	Uriri Sub County Hospital	4	1	6420	1	3	UMB	IMPACT RDO						COUNTY GOVERNMENT OF MIGORI	NATIONAL GOVERNMENT			4	0
Makueni	Makueni	Ngomano Dispensary	2	1	170	0		0							0				0	0
Makueni	Makueni	Kwakavisi Dispensary	2	1	556	0		0							0				1	0
Makueni	Makueni	Kitonyoni Dispensary	2	1	503	0		0							0				1	0
Makueni	Makueni	Kilili Health Centre	3	1	831	0		CHS	0	0	0	0	0	0	Chs	0	0	0	1	0
Makueni	Makueni	Kilisa Dispensary	2	1	204	0		0											0	0
Makueni	Makueni	Mandoi Dispensary	2	1	256	0		0							0				0	0
Siaya	Ugunja	Ambira Sub-County Hospital	4	1	4971	0		Chs							TB arc				6	1	80	1	0										1	1	0	0	0									0
Siaya	Bondo	Kibuye Dispensary	2	1	388	0		No lab	No lab	No lab	No lab	No lab	No lab	No lab	None				0	0
Makueni	Kilome	Malili Dispensary	2	1	293	0		None							None				1	0
Makueni	Kilome	mbukuni dispensary	2	1	240	0		None							None				0	0
Makueni	Kilome	Masokani Dispensary	2	1	493	0		None							None				0	0
Makueni	Kilome	Kitivo Dispensary	2	1	308	0		None							None				0	0
Makueni	Kibwezi East	Iiani Dispensary (Kibwezi)	1	1	1000	1	2	Chs							Tb arc				1	0
Makueni	Kibwezi East	Nthongoni Health Centre	3	1	12000	1	2	Chs							Tb arc				1	0
Makueni	Kibwezi East	Ngwata Health Centre	3	1	1020	0		Chs							Tb arc				1	0
Makueni	Kibwezi East	Kiteng'ei Dispensary	2	1	656	0		Chs							Tb arc				0	0
Makueni	Kibwezi East	Miumoni Dispensary	2	1	506	0		Chs							Tb arc				0	0
Siaya	Rarieda	Kunya Dispensary	2	1	706	0		CHS											0	0
Siaya	Gem	Dienya Health Centre	3	1	4380	0		CHS							Community groups and members				1	0
Siaya	Ugenya	Ukwala Sub County Hospital	4	1	4225	1	2	MOH/CHS	Impact Research	Global Health	MoH				Community Advocacy Groups				6	0
Siaya	Ugenya	Sifuyo Health Centre	3	1	2109	1	2	MOH/CHS							MOH/CHS				1	0
Siaya	Rarieda	Rageng'ni Dispensary	2	1	1475	0		CHS											0	0
Siaya	Gem	Bar Sauri Health Centre	3	1	509	1	2	Global fund							Chs				1	0
Siaya	Bondo	Gombe Dispensary	2	1	2640	0		None							CHV,s				0	0
Siaya	Rarieda	Chianda Dispensary (Rarieda)	2	1	472	0		CHS											0	0
Siaya	Gem	Nyawara Health Centre	3	1	2117	1	2	Chs							Chs				2	0
Siaya	Bondo	Ouya Dispensary	2	1	6385	0		CHS	Amurt						Community Health Volunteers				0	0
Siaya	Rarieda	Kopiata Beach Dispensary (Rarieda)	2	1	412	0		CHS											0	0
Siaya	Gem	Masogo Dispensary (Gem)	2	1	917	0		Chs							Community advocacy groups				0	0
Makueni	Kaiti	Mukuyuni Sub County Hospital	4	1	2234	0		Chs											2	0
Makueni	Kaiti	Kilungu Sub County Hospital	4	1	5450	0		CHS											5	0
Makueni	Kaiti	Kivani Health Centre	3	1	791	0													0	0
Makueni	Kaiti	Kithuni Dispensary	2	1	690	0		CHS											0	0
Makueni	Kaiti	Mangala Dispensary	2	1	573	0		CHS											1	0
Makueni	Kaiti	Ngiluni Dispensary (Kaiti)	2	1	522	0		CHS											0	0
Siaya	Bondo	Ogam Dispensary	2	1	767	0		None	None	None	None	None	None	None	Chs	0	None		0	0
Siaya	Bondo	Ulungo Dispensary	2	1	796	0		Chs	None	None	None	None	None	None	Chs	None	None	None	1	0
Siaya	Ugunja	Rambula Dispensary	2	1	1477	1	3	Chs							None				1	0
Siaya	Ugunja	Ligega Health Centre	3	1	1613	1	3	Chs							Moh				1	0
Makueni	Makueni	Katulye Dispensary-Nzaui	2	1	494	0		0							0				0	0
Makueni	Makueni	Kwakalui Dispensary	2	1	329	0		0							0				0	0
Makueni	Makueni	Nzeeni Dispensary	2	1	305	0		0							0				0	0
Makueni	Makueni	Mathanguni Dispensary	2	1	275	0		0							0				0	0
Makueni	Makueni	Nduumoni Dispensary	2	1	282	0		0							0				0	0
Makueni	Kibwezi East	Masongaleni Health Centre	3	1	1298	1	2	Chs							Tb arc				1	0
Makueni	Kibwezi East	Kalimani Dispensary	2	1	548	0		None							Tb arc				0	0
Makueni	Kibwezi East	Kithyululu Health Centre	3	1	1119	0		Ahf							Tb arc				1	0
Siaya	Ugenya	Bar Ndege Dispensary	2	1	9358	0		CHS	County Government						Ucahec	Score Kenya			0	0
Siaya	Ugunja	Sikalame Dispensary	2	1	3284	0		CHS							CHS				1	0
Siaya	Rarieda	Pap Kodero Health Centre	3	1	1185	0		CHS											1	0
Siaya	Bondo	Mabinju Dispensary	2	1	2650	0		CHS							CHV				0	0
Siaya	Bondo	Serawongo Dispensary	2	1	3648	0		CHS							CHV				0	0
Siaya	Bondo	Uyawi Sub County Hospital	4	1	11238	1	2	CHS							CHV				3	0
Siaya	Gem	Asayi Dispensary	2	1	4487	0		CHS							Community members and groups				0	0
Siaya	Rarieda	Wagoro Dispensary (Rarieda)	2	1	279	0		CHS											0	0
Siaya	Ugunja	Uluthe Dispensary	2	1	820	0		CHS							CHS				0	0
Siaya	Bondo	Mbeka Dispensary	2	1	2715	0		None							None				0	0
Siaya	Ugunja	Simenya Health Centre	3	1	2483	0		CHS							Chs				1	0
Siaya	Ugenya	Nyangu Dispensary	2	1	1802	0		CHS	MoH						CHS	MOH			1	0
Siaya	Ugenya	Bar Achuth Dispensary	2	1	1671	0		CHS	MOH						CHS	MOH			0	0
Siaya	Rarieda	Kagwa Health Centre	3	1	1262	0		CHS											0	0
Siaya	Gem	Sirembe Dispensary	2	1	11411	0		CHS	MWENDO	CMMB					Community members				1	0
Siaya	Gem	Ndere Health Centre	3	1	1730	1	2	Hts							Impact reasearch				1	0
Siaya	Rarieda	Manyuanda Health Centre (Rarieda)	3	1	2312	0		CHS											1	0
Makueni	Makueni	Matiliku Sub County Hospital	4	1	2949	0		CHS	CDC	AMREF					CHEWs	CHVs			4	0
Makueni	Makueni	Nziu Health Centre	3	1	1356	0		CHS	AMREF						CHEWs	CHVs			1	0
Makueni	Kibwezi West	Makindu Sub County Hospital	4	1	28091	1	1	Chs							None				15	1	0.8	1	1	1 3	1	0	1	0					1	1	0	0	0									1	1	2	2
Makueni	Kibwezi West	Kai Dispensary	2	1	1520	0		Chs							Chs				0	0
Makueni	Kibwezi West	Syumile Dispensary	3	1	7458	0		Chs							Chs				1	0
Makueni	Kibwezi West	Kathyaka Dispensary	2	1	4140	0		Chs							Chs				0	0
Makueni	Kibwezi West	Kanyungu Dispensary	2	1	1980	0		Chs							Community unit				0	0
Makueni	Kibwezi West	Kisayani Dispensary	2	1	4743	0		Chs							Chs				0	0
Makueni	Kibwezi West	Kalulini Health Centre (Kibwezi)	3	1	5266	0		Chs							Chs				1	0
Makueni	Kibwezi West	Mikuyuni Dispensary (Kibwezi West)	2	1	1731	0		Chs							Chs				0	0
Makueni	Kibwezi West	Kaunguni Dispensary	2	1	4612	0		Chs							Chs				1	0
Makueni	Kibwezi West	Ndovoini Dispensary	2	1	2964	0		Chs							Chs				0	0
Makueni	Kibwezi West	Ilatu Health Centre (Makindu)	3	1	5744	0		None							None				1	0
Makueni	Kibwezi West	Kalungu Dispensary	2	1	1946	0		Chs							Chs				0	0
Makueni	Kibwezi West	Nthongoni Dispensary	2	1	1542	0		Chs							Chs				0	0
Makueni	Kibwezi West	kasemeini dispensary	2	1	2126	0		Chs							Chs				0	0
Siaya	Ugunja	Uloma Dispensary	2	1	418	0		None							None				0	0
Siaya	Ugunja	Got Osimbo Dispensary	2	1	938	0		Chs							None0				0	0
Siaya	Alego Usonga	Rwambwa Sub-county Hospital	4	1	3606	1	3	Moh	CHS	Ngima sure/shinda					CHS	Amref	Red cross		4	0
Siaya	Bondo	Nyodima Dispensary	2	1	2194	0		None							CHV				0	0
Siaya	Rarieda	Madiany Sub County Hospital	4	1	3711	1	3	CHS											6	1	0.5	1	1	1	1	0	0	0					1	1	0	0	0									1	1	3	3
Siaya	Bondo	Rapogi Dispensary	2	1	1940	0		None							None				0	0
Siaya	Gem	Nguge Dispensary	2	1	273	0		None							Community members				0	0
Siaya	Gem	Wagai Health Centre	3	1	4598	0		CHS	CMMB						CHVs	Community members			1	0
Siaya	Rarieda	Abidha Health Centre	3	1	2473	1	1	Centre for health solutions							None				1	0
Siaya	Alego Usonga	Sumba Community Dispensary	2	1	672	0		CHS							Mwendo score				0	0
Siaya	Alego Usonga	Mwer Dispensary	2	1	1385	0		CHS GLO							Globcom				0	0
Siaya	Rarieda	Misori Dispensary	2	1	1499	0		CHS											1	0
Siaya	Bondo	Got Winyo Dispensary	2	1	562	0		None	None	No	No	No	No	No	None	No	No	No	0	0
Siaya	Rarieda	Masala Dispensary	2	1	803	0		Chs											0	0
Makueni	Kilome	Lumu Dispensary	2	1	264	0		None							TB Advocancy Consoltium				0	0
Makueni	Kilome	Kasikeu Dispensary	3	1	1973	1	2	CHS	AHF						TB advocacy consortium (TAC)				1	0
Makueni	Kilome	Kamuthini Dispensary	2	1	419	0		None							TB Advocancy Consontium (TAC)				0	0
Makueni	Kilome	Nduluni Dispensary	2	1	366	0		None							TB advocacy consoltium (TAC)				0	0
Makueni	Kilome	Mbiini Dispensary	2	1	527	0		None							TB Advocancy Consoltium (TAC)				0	0
Makueni	Kilome	Kavuko dispensary	2	1	321	0		None							TB Advocancy consoltium (TAC)				0	0
Makueni	Kilome	Kiu (AIC) Dispensary	2	4	960	0		AHF							TB Advocancy Consoltium (TAC)				1	0
Makueni	Kilome	Itumbule Health Centre	3	1	1265	0		None							TB Advocancy Consoltium				1	0
Makueni	Kilome	AIC Mukaa Dispensary	2	4	688	0		None							TB Advocancy Consoltium				0	0
Siaya	Gem	Kanyadet Dispensary	2	1	1415	0		None							None				0	0
Makueni	Kaiti	Kauti Dispensary	2	1	360	0		CHS											0	0
Makueni	Kaiti	Kyang'a Dispensary	2	1	364	0		CHS											0	0
Makueni	Kaiti	Kasunguni Dispensary (Kaiti)	2	1	360	0		CHS											0	0
Makueni	Kaiti	Kee Health Centre	3	1	773	0		CHS											1	0
Makueni	Kaiti	Kavata Nzou Dispensary	2	1	672	0		CHS											0	0
Makueni	Kaiti	Mutulani Dispensary (Kaiti)	2	1	492	0		CHS											0	0
Makueni	Kaiti	Ukia Dispensary	2	1	773	0		CHS											1	0
Siaya	Ugunja	Tingare Dispensary	2	1	2014	0		CHS,	CMMB						Mwendo				0	0
Siaya	Bondo	Masinya Dispensary	2	1	2152	0		None							None				0	0
Siaya	Alego Usonga	Ulafu Dispensary	2	1	1250	0		CHS.	Ngima for sure.						CHVs				0	0
Siaya	Ugenya	Sega Dispensary	2	1	1328	0		CHS/MOH	UCAHA						CHS	MOH	UCAHA		1	0
Siaya	Ugenya	Ligala Dispensary	2	1	1158	0		CHS	MOH						CHS	MOH			0	0
Siaya	Ugenya	Jera Dispensary	2	1	856	0		CHS	MOH						Community Health workers				0	0
Siaya	Gem	Uthanya Dispensary	2	1	2601	0		None							Community members				0	0
Siaya	Alego Usonga	Umala Dispensary	2	1	1036	0		CHS							CHVs				0	0
Siaya	Ugunja	Uhuyi Dispensary	2	1	526	0		CHS	CMMB						Mwendo				0	0
Siaya	Bondo	Manyonge Dispensary	2	1	2495	0		None							None				0	0
Siaya	Alego Usonga	Uhembo Dispensary	2	1	241	0		CHS											0	0
Siaya	Alego Usonga	Hawinga Health Centre	3	1	1846	1	3	CHS							Mwendo score				2	0
Siaya	Rarieda	Nyayiera Dispensary (Rarieda)	2	1	469	0		Centre for health solutions							None				0	0
Siaya	Rarieda	Saradidi Dispensary	2	1	1081	0		Centre for health solutions							None				1	0
Siaya	Rarieda	Omia Diere Dispensary	2	1	356	0		Centre for health solutions							None				0	0
Siaya	Rarieda	St Mathews Kandaria Dispensary	2	1	374	0		Centre for health solutions							None				0	0
Siaya	Bondo	Anyuongi Dispensary	2	1	693	0		Chs	None	None	None	None	None	None	None	None	None	None	0	0
Kilifi	Ganze	Kachororoni Dispensary	2	1	1039	0		Not Applicable							Not Applicable				0	0
Kilifi	Ganze	Ganze Health Centre	3	1	4062	1	2	Afraid Pwani							None				2	0
Siaya	Bondo	Mageta Health Centre	3	1	7122	1	3	CHS							CHV				1	0
Siaya	Bondo	Usenge Dispensary	2	1	3795	0		CHS							CHV				0	0
Siaya	Alego Usonga	Bar Agulu Dispensary	2	1	260	0		CHS							CHVs	Bar Agulu support group.			1	0
Siaya	Ugunja	Sigomere Sub County Hospital	4	1	4291	0		CHS							CHS				2	0
Siaya	Alego Usonga	Got Koyembe Dispensary	2	1	473	0		None							None				0	0
Siaya	Gem	Kambare Dispensary	2	1	2480	0		CHS							Community members				0	0
Machakos	Yatta	Kiwanza Dispensary (Yatta)	2	1	506	0		None supporting the above programs							Community health workers				0	0
Makueni	Kibwezi West	Makasa Dispensary (Nguu)	2	1	691	0		None							None				0	0
Makueni	Kibwezi West	Kwakotoe Dispensary	2	1	1848	0		Chs							None				0	0
Makueni	Kibwezi West	Masumba Dispensary	2	1	2412	0		Chs							None				0	0
Makueni	Kibwezi West	Matutu Dispensary (Nzaui)	2	1	2763	0		Chs							None				0	0
Makueni	Kibwezi West	Mweini Dispensary	2	1	2303	0		Chs							None				0	0
Makueni	Kibwezi West	Yikivumbu Dispensary	2	1	1382	0		Chs							None				0	0
Makueni	Kibwezi West	Mwasang'ombe Dispenasry	2	1	998	0		Chs							None				0	0
Makueni	Kibwezi West	Mithumoni Dispensary	2	1	899	0		Chs							None				0	0
Makueni	Kibwezi West	Mwanyani Health Centre	3	1	3954	0		Chs							None				1	0
Makueni	Kibwezi West	kwa Kakulu Dispensary (Emali)	2	1	965	0		Chs							None				0	0
Makueni	Kibwezi West	Emali Model Health Centre	3	1	13815	1	1	Ahf							None				3	0
Makueni	Kibwezi West	Administration Police Senior Staff College Dispensary	2	1	1987	0		Chs							None				2	0
Makueni	Kibwezi West	Kiboko Dispensary (Makindu)	2	1	6812	0		Chs							None				0	0
Siaya	Gem	Marenyo Health Centre	3	1	725	1	2	Chs							Community advocacy group				1	0
Siaya	Gem	Ogero Dispensary	2	1	1270	0		CHSCommuu							Community members				0	0
Siaya	Rarieda	Bar Aluru Dispensary (Rarieda)	2	1	1175	0		Centre for health solutions							0				0	0
Siaya	Rarieda	Mahaya Health Centre (Rarieda)	3	1	1280	1	1	Centre for health solutions							None				1	0
Siaya	Rarieda	Nyagoko Dispensary	2	1	890	0		Centre for health solutions							None				0	0
Siaya	Rarieda	St Joseph's Obaga Dispensary	2	1	1072	0		Centre for health solutions							None				0	0
Siaya	Bondo	Ndeda Dispensary	2	1	768	0		Chs	Impact research	None	None	None	None	None	Chs	Impact research			1	0
Siaya	Bondo	Usigu Health Centre	3	1	1846	0		Chs	Path	None	None	None	None	None	Chs	Path	None	None	1	0
Siaya	Bondo	Nyenye Misori Dispensary	2	1	1056	0		Chs	None	None	None	None	None	None	Chs	None	None	None	0	0
Siaya	Gem	Mindhine Dispensary	2	1	932	0		Chs							Community advocacy group s				0	0
Kilifi	Ganze	Shirango Dispensary	2	1	566	0		None							None				0	0
Kilifi	Ganze	Midoina Dispensary	2	1	1377	0		Afya Pwani							None				0	0
Kilifi	Ganze	Rimarapera Dispensary	2	1	974	0		None							None				0	0
Makueni	Kilome	Ngalana Dispensary	2	1	300	0		None							TB Advocancy Consoltium (TAC)				0	0
Makueni	Kilome	Enzai Dispensary	2	1	244	0		None							TB Advocancy Consoltium (TAC)				0	0
Makueni	Kilome	Mwalano Dispensary	2	1	306	0		None							TB Advocancy Consoltium (TAC)				0	0
Makueni	Kilome	Kwale Dispensary	3	1	1258	0		None							TB Advocancy Consoltium (TAC)				1	0
Makueni	Kilome	Muua Dispensary	2	1	504	0		None							TB Advocancy Consoltium (TAC)				0	0
Makueni	Kilome	Kwa Kaluli Dispensary	2	1	280	0		None							TB Advocancy Consoltium (TAC )				0	0
Makueni	Kilome	Mutiluni Dispensary	2	1	1067	0		None							TB Advocancy Consoltium (TAC)				0	0
Makueni	Kilome	Kalanzoni Dispensary	2	1	288	0		None							TB Advocancy Consoltium (TAC)				0	0
Siaya	Alego Usonga	Kochieng' Dispensary	2	1	266	0													0	0
Siaya	Alego Usonga	Karuoth Dispensary	2	1	1413	1	3	Ngima for sure							Globcom				1	0
Siaya	Alego Usonga	Kadenge Ratuoro Health Centre	3	1	1508	1	3	Ngima for sure							Globcom	Mwendo score			1	0
Siaya	Alego Usonga	Ting'wangi Health Centre	3	1	1133	1	3	CHS							Mwendo score				1	0
Kilifi	Malindi	Gahaleni Dispensary	2	1	2463	0		No laboratory services							No laboratory services				0	0
Kilifi	Malindi	Muyeye Health Centre (Municipal)	3	1	9741	0		Afya pwani	AMURT	AHF					Muyeye support group				2	0
Migori	Kuria East	Gwitembe Health Centre	3	1	1352	0		TUKICHEKI	UMB										1	0
Migori	Kuria East	Gairoro Dispensary	2	1	656	0													0	0
Migori	Kuria East	Nyametembe Dispensary	2	1	459	0													0	0
Makueni	Kibwezi East	kinyambu dispensary	2	1	120	1	2	Chs							Tb arc				1	0
Makueni	Kibwezi East	Kibwezi Sub County Hospital	4	1	6156	1	2	Chs	Ahf						Tb arc				9	1	0.8	1	0										1	1	0	0	0									0
Makueni	Kibwezi East	Kambu Sub County Hospital	4	1	2998	1	2	Chs							Tb arcw				2	0
Makueni	Kibwezi East	Kyumani Dispensary	2	1	814	0		Chs							Tb arc				0	0
Makueni	Kibwezi East	Ngiluni Dispensary (Kibwezi)	2	1	120	0		Chs							Tb arc				0	0
Makueni	Kibwezi East	Muthingiini Dispensary	2	1	600	0		Chs							Tb arc				0	0
Makueni	Kibwezi East	Kathekani Dispensary	2	1	640	0		Chs							Tb arc				0	0
Siaya	Gem	Lihanda Health Centre	3	1	1679	0		CHS							None				0	0
Siaya	Gem	Onding Dispensary	2	1	3348	0		CHS							County government of Siaya				0	0
Siaya	Gem	Rera Health Centre	3	1	3805	0		CHS	CMMB						Community members	County government			1	0
Siaya	Bondo	Nyaguda Health Center	3	1	11666	0		CHS							CHV				1	0
Siaya	Ugenya	Umer Dispensary	2	1	141	0		Centre for Health Solutions	CGS						CHS	CGS			0	0
Siaya	Ugenya	Osure Dispensary	2	1	2600	0		CGS							CGS				0	0
Siaya	Rarieda	Nyagwara Dispensary	2	1	404	0		None											0	0
Kilifi	Malindi	Mmangani Dispensary	2	1	902	0													0	0
Kilifi	Malindi	Madunguni Dispensary	2	1	2	0		Afya pwani							Mama group				0	0
Kilifi	Kilifi South	Kizingo Health Centre	3	1	3180	0		NASCOP	Pathfinder						Chvs				1	0
Kilifi	Kilifi South	Ziani Dispensary	2	1	2220	0		KCG							Pathfinder				0	0
Kilifi	Kilifi South	Pingilikani Dispensary	2	1	2493	0		MWENDO	Pathfinder						Community				0	0
Kilifi	Kilifi South	Chasimba Health Centre	3	1	4989	0		Pathfinder	AMREF	WOFAC	Connect to retain				CHVs	Health Centre management committee			1	0
Makueni	Kibwezi West	Ngaakaa Dispensary	2	1	1159	0		Chs							None				0	0
Makueni	Kibwezi West	Vololo Health Centre	3	1	2709	0		Chs							None				1	0
Makueni	Kibwezi West	Kavete Dispensary	2	1	1532	0		Chs							None				0	0
Makueni	Kibwezi West	Kalii Dispensary	2	1	2789	0		Chs							None				0	0
Makueni	Kibwezi West	Kamboo Dispensary	3	1	4562	0		Chs							None				1	0
Makueni	Kibwezi West	Ndalani Dispensary	2	1	927	0		Chs							None				0	0
Makueni	Kibwezi West	Yimwaa Dispensary	2	1	2901	0		Chs							None				0	0
Makueni	Kibwezi West	Usungu Dispensary	2	1	1350	0		Chs							None				0	0
Makueni	Kibwezi West	Mbui-Nzau Dispensary	2	1	4449	0		Chs							None				0	0
Makueni	Kibwezi West	Kiaoni Dispensary	2	1	7153	0		Chs							None				1	0
Kilifi	Ganze	Jaribuni Dispensary	2	1	3506	0		None							None				0	0
Siaya	Gem	Siala Kaduol	2	1	1421	0		CHS							County government				0	0
Migori	Kuria East	Siabai Makonge Dispensary	2	1	1082	0													0	0
Migori	Kuria East	Ntimaru Sub County Hospital	4	1	2942	0		TUKICHEKI	UMB	IMPACT RDO									1	0
Migori	Kuria East	Makararangwe Dispensary	2	1	1345	0													0	0
Makueni	Kilome	Ngiini Dispensary	2	1	514	0		None							TB Advocancy Consoltium (TAC)				0	0
Makueni	Kilome	Sultan Hamud Sub County Hospital	4	1	5367	1	2	CHS							TB Advocancy Consoltium (TAC)				9	0
Makueni	Kilome	Uvete Health Centre	3	1	1705	0		None							TB Advocancy Consoltium (TAC)				1	0
Makueni	Kilome	Mavivye Model Health Centre	3	1	1268	0		None							TB Advocancy Consoltium (TAC)				1	0
Makueni	Kilome	Kiima kiu Dispensary	2	1	492	0		None							TB Advocancy Consultium (TAC)				0	0
Makueni	Kibwezi East	Nzeveni Health Centre	3	1	1132	1	2	Chs							Tb arc				1	0
Makueni	Kibwezi East	Mtito Andei Sub County Hospital	4	1	2075	1	2	Chs							Tb arc				2	0
Makueni	Kibwezi East	Kyaani Health Centre	3	1	1060	1	2	Chs							Tb arc				1	0
Siaya	Gem	Gogo Dispensary	2	1	1415	0		None							Community members	County government			0	0
Siaya	Gem	Uriri Dispensary	2	1	2633	0		CHS	CMMB						MOH				0	0
Makueni	Kibwezi West	Matiku Dispensary	2	1	1440	0		Chs							None				1	0
Makueni	Kibwezi West	Katulani Dispensary -(Kibwezi West)	2	1	882	0		Chs							None				0	0
Makueni	Kibwezi West	kitende Dispensary	2	1	1698	0		Chs							None				0	0
Siaya	Gem	Ramula Health Centre	3	1	9796	0		CHS	CMMB	Global Fund	IMPACT				Facility staff	CHVs			1	0
Siaya	Bondo	Mawere Dispensary	2	1	707	0		Chs	None	None	None	None	None	None	Chs	None	None	None	0	0
Siaya	Bondo	Othach Dispensary	2	1	750	0		Chs	None	None	None	None	None	None	Chs				0	0
Siaya	Bondo	Radier Dispensary	2	1	1018	0		Chs	None	None	None	None	None	None	Chs	None	None	None	0	0
Siaya	Bondo	Oyamo Dispensary	2	1	80	0		Chs	None	None	None	None	None	None	Chs	None	None	None	0	0
Siaya	Bondo	Got Agulu Sub-District Hospital	4	1	2576	0		Chs	None	None	None	None	None	None	Chs	None	None	None	3	0
Siaya	Bondo	Bondo County Referral Hospital	4	1	22222	1	3	Chs	None	None	None	None	None	None	Nascop				10	1	0.5	1	0										1	1	0	0	0									1	1	3	3
Siaya	Ugenya	Obwogre Dispensary	2	1	470	0		CGS							CGS				0	0
Siaya	Ugenya	Urenga Health Centre	3	1	1584	0		CHS	CGS						CHS	CGS			1	0
Siaya	Bondo	Kapiyo Health Centre	3	1	1068	0		Chs	None	None	None	None	None	None	Chs	None	None	None	1	0
Siaya	Ugenya	Konya Dispensary	2	1	598	0		CGS							CGS				0	0
Siaya	Ugenya	Masasia Dispensary	2	1	649	0		CGS							CGS				0	0
Siaya	Ugenya	Luthehe Dispensary	2	1	618	0		CGS							CGS				0	0
Makueni	Kibwezi East	Muthungue Dispensary	2	1	707	0		Chs							Tb arc				0	0
Makueni	Kibwezi East	Katulye Dispensary	2	1	657	0		Chs							Tb arc				0	0
Makueni	Kibwezi East	Athi Kamunyuni Health Centre	3	1	1722	0		Chs							Tb arc				1	0
Makueni	Kibwezi East	Yikivuthi Dispensary	2	1	412	0		Chs							Tb arc				0	0
Makueni	Makueni	Makueni County Referral Hospital	5	1	53497	1	2	Chs							Chs				25	1	1.81	1	1	3	0	0	1	0					1	1	0	0	0									1	1	1	1
Makueni	Makueni	Mulenyu Dispensary	2	1	276	0		0							0				0	0
Makueni	Makueni	Kawala Dispensary	2	1	320	0		0							0				0	0
Makueni	Makueni	Kyeeko Dispensary	2	1	288	0		0							0				0	0
Makueni	Makueni	Maviaume Dispensary	2	1	218	0		0							0				0	0
Makueni	Makueni	Mumbuni Health Centre (Makueni)	3	1	761	0		CHS							1 CHV				1	0
Makueni	Makueni	Mwania (chandaria) Dispensary	2	1	302	0		0							0				0	0
Makueni	Makueni	Kitise Health Centre	3	1	1237	0		CHS	KRD										1	0
Makueni	Makueni	Manza Dispensary	2	1	215	0		O							0				0	0
Makueni	Makueni	Mutini Dispensary	2	1	178	0		0							0				0	0
Makueni	Makueni	Kiangini Dispensary	2	1	433	0		0							0				1	0
Makueni	Makueni	Mbuvo Health Centre	3	1	1276	0		0							0				1	0
Makueni	Makueni	Kambimawe Dispensary	2	1	3453	0		CHS											1	0
Makueni	Makueni	Kiti Kyumu Dispensary	2	1	233	0		0							0				0	0
Makueni	Makueni	Makueni GK Prison Dispensary	2	1	452	0		0							0				1	0
Makueni	Makueni	Kavuthu Health Centre	3	1	915	0		CHS							CHVS				1	0
Makueni	Makueni	Kyumbe (AIC) Dispensary	2	1	263	0		0							0				0	0
Makueni	Makueni	Mutyambua hospital	4	1	1069	0		AHF	CHS						1 Peer Educator	10 CHVs			1	0
Makueni	Makueni	Mbitini Dispensary	2	1	237	0		0							0				0	0
Makueni	Makueni	Mutula Health Clinic	2	1	447	0		0											0	0
Makueni	Makueni	Mbenuu Health Centre	3	1	865	0		CHS							CHVs				1	0
Makueni	Makueni	Kathamboni Dispensary	2	1	329	0		O							O				0	0
Makueni	Makueni	Itumbule Dispensary	2	1	438	0		0							0				0	0
Makueni	Makueni	Kathuma Dispensary	2	1	208	0		0							0				0	0
Makueni	Makueni	Mutulani Dispensary	2	1	394	0		0							0				0	0
Makueni	Makueni	Ikalaasa dispensary	2	1	270	0		0							0				0	0
Makueni	Makueni	Mungyani Dispensary	2	1	392	0		0							0				0	0
Makueni	Makueni	Kalima Dispensary	2	1	241	0		0							0				0	0
Makueni	Makueni	Kakutha Dispensary	2	1	480	0		0							0				0	0
Kilifi	Ganze	Palakumi Dispensary	2	1	400	0		None							None				0	0
Kilifi	Ganze	Dungicha Dispensary	2	1	1265	0		None							None				0	0
Kilifi	Ganze	Sokoke Dispensary	2	1	1285	0		None							None				0	0
Migori	Kuria East	Kugitimo Health Centre	3	1	1345	0		TUKICHEKI	UMB										1	0
Migori	Kuria East	Taragai Dispensary	2	1	1557	0													0	0
Migori	Kuria East	Girigiri Dispensary	2	1	487	0													0	0
Migori	Kuria East	Nyamagongwi Dispensary	2	1	718	0													0	0
Kilifi	Malindi	Mshongoleni Community Dispensary	2	1	2	0		Afya pwani	BLAST (Red Cross)										0	0
Kilifi	Malindi	Ganda Dispensary	2	1	4707	1	2	Afyapwani	AMURT	BLAST	WOFAK				Ganda pmtct groups	Mwendo support group			1	0
Makueni	Kaiti	Nthangu Dispensary	2	1	929	0		CHS											1	0
Makueni	Kaiti	Kaia Dispensary	2	1	523	0		CHS											0	0
Makueni	Kaiti	Kyanganda Dispensary	2	1	704	0		CHS											0	0
Makueni	Kaiti	Kyambeke Health Centre	3	1	1180	0		CHS											0	0
Makueni	Kaiti	Mwaani Dispensary	2	1	955	0		CHS											1	0
Makueni	Kaiti	Musalala Dispensary	2	1	909	0		CHS											1	0
Makueni	Kaiti	Nyaani Dispensary (Kaiti)	2	1	510	0		Chs											0	0
Makueni	Kaiti	Kituluku Dispensary	2	1	364	0		Chs											0	0
Makueni	Kaiti	Nzukini Dispensary (Kaiti)	2	1	384	0		Chs											0	0
Makueni	Kaiti	Kyenzenzeni Dispensary	2	1	783	0		Chs											0	0
Makueni	Kaiti	Itithini Dispensary	2	1	593	0		Chs											0	0
Makueni	Kaiti	Syathani Dispensary (KAITI)	2	1	364	0		Chs											0	0
Siaya	Alego Usonga	Barding Dispensary	2	1	145	0		CHS.							None.				0	0
Bomet	Chepalungu	Kapkesosio Dispensary	2	1	277	0		Walter Reed program											1	0
Bomet	Chepalungu	Sachora Dispensary	2	1	2111	0		Walter Reed program											1	0
Bomet	Chepalungu	Itembe Dispensary	2	1	204	0													0	0
Siaya	Alego Usonga	Randago Dispensary	2	1	1009	0		CHS							None				1	0
Siaya	Alego Usonga	Nyadhi Dispensary	2	1	2657	0		Ngima for sure.							Ngima for sure				1	0
Siaya	Alego Usonga	Mulaha Dispensary	2	1	1679	0		CHS.	Ngima for sure.						None				0	0
Makueni	Makueni	Kikumini Dispensary (Makueni)	2	1	637	0		CHS							0				1	0
Makueni	Makueni	Mavindini Health Centre	3	1	1498	0		CHS							MOH, TB programme.				1	0
Makueni	Makueni	Miangeni Dispensary (Makueni)	2	1	736	0		0							0				1	0
Makueni	Makueni	Yemulwa Dispensary	2	2	333	0		0							0				0	0
Kilifi	Ganze	Bamba Sub County Hospital	4	1	9836	1	2	Afya Pwani							None				3	0
Kilifi	Ganze	Mirihini Dispensary	2	1	1477	0		None							None				0	0
Makueni	Makueni	Ivinga Nzia Dispensary	2	1	198	0		0							0				0	0
Makueni	Makueni	Iiani Dispensary	2	1	315	0		0							0				0	0
Makueni	Makueni	Kanthuni Dispensary	2	1	214	0		0							0				0	0
Makueni	Makueni	Bosnia Dispensary	2	1	477	0		0							O				0	0
Bomet	Bomet East	Belgut Dispensary	2	1	3079	0		Waltered project,							None				0	0
Bomet	Bomet East	Kiromwok Dispensary	2	1	5195	0		None							None				0	0
Bomet	Bomet East	Irwaga Health Centre	3	1	13042	0		Waltered project							No				1	0
Kilifi	Malindi	Jilore Dispensary	2	1	985	0		Afya Pwani	BLAST -Red Cross						None				0	0
Kilifi	Malindi	Kakuyuni Dispensary (Malindi)	2	1	2676	0		Afya pwani	WoFAK	MWENDO					BLAST				1	0
Migori	Kuria East	Maeta Dispensary	2	1	1419	0													0	0
Migori	Kuria East	Nyaitara Dispensary	2	1	572	0													0	0
Migori	Kuria East	Kemakoba Dispensary	2	1	692	0													0	0
Migori	Kuria East	Kegonga Sub County Hospital	4	1	2644	0		TUKICHEKI	UMB	IMPACT RDO									2	0
Siaya	Alego Usonga	Boro Dispensary	2	1	1104	0		Ngima for sure.							CHVs				1	0
Bomet	Chepalungu	Chepwostuiyet Dispensary	2	1	1669	0		None											1	0
Bomet	Chepalungu	Kapoleseroi Dispensary	2	1	1563	0		None											0	0
Bomet	Chepalungu	Koimiret Dispensary	2	1	1496	0		None											0	0
Bomet	Bomet East	Cheboin Dispensary (Bomet)	2	1	1189	0		N/A							N/A				0	0
Bomet	Bomet East	Merigi Health Centre	3	1	3631	0		WALTERED PROJECT							N/A				2	0
Bomet	Bomet East	Chemengwa Dispensary	2	1	1283	0		N/A							N/A				0	0
Bomet	Bomet East	Menet Dispensary	2	1	1124	0		Waltered project							N/A				0	0
Bomet	Bomet East	Mulot Health Centre (Bomet)	3	1	1904	0		Waltered project							N/A				2	0
Kilifi	Ganze	Vitengeni Health Centre	3	1	2940	0		Afya Pwani							None				1	0
Kilifi	Ganze	Muryachakwe Dispensary	2	1	1141	0		None							None				0	0
Kilifi	Ganze	Madamani Dispensary	2	1	2204	0		None							None				0	0
Kilifi	Ganze	Mrima Wa Ndege Dispensary	2	1	4082	0		None							None				0	0
Migori	Kuria East	Getambwega Dispensary	2	1	888	0													0	0
Migori	Kuria East	Nyaroha Dispensary	2	1	480	0													0	0
Migori	Kuria East	Chinato Health Centre	3	1	1606	0		TUKICHEKI	UMB										1	0
Kilifi	Malindi	Kakoneni Dispensary	2	1	1647	0		Afya pwani	AMURT						None				0	0
Kilifi	Malindi	Malindi Sub-County Hospital	4	1	16832	1	2	PSK	Afya pwani						AHF	PSK			13	1	1	1	1	1 3	1	0	1	0					1 3	1	0	1	0									1	1	2	2
Siaya	Alego Usonga	Segere Dispensary	2	1	1015	0		Ngima for sure							None				1	0
Bomet	Chepalungu	Olbutyo Health Centre	3	1	1717	0		Hiv	Tb										2	0
Kilifi	Malindi	Sosobora Dispensary	2	1	556	0		Afya Pwani							None				0	0
Bomet	Chepalungu	Kimaya Dispensary	2	1	1444	0													0	0
Siaya	Alego Usonga	Nyathengo Dispensary	2	1	549	0		CHS							None				0	0
Bomet	Chepalungu	Kamundugi Dispensary	2	1	605	0		None											0	0
Kilifi	Magarini	Gongoni Health Centre	3	1	10711	0		AFYA PWANI	AHF KENYA						National	Community - AMURT	Private facilities	Church	1	0
Kilifi	Magarini	Mjanaheri Dispensary	2	1	1252	0		Afya pwani											0	0
Kilifi	Magarini	Mambrui Dispensary	2	1	2107	0		Afya pwani							Armut				1	0
Kilifi	Magarini	Ngomeni Health Centre (Magarini)	2	1	1222	0		Afya pwani							Sanmarko				1	0
Bomet	Bomet East	Mangoita dispensary	2	1	96	0		N/A							N/A				0	0
Bomet	Bomet East	Chemaner Health Centre (Bomet)	3	1	2050	0		Waltered project							Waltered project				2	0
Bomet	Bomet East	Tegat Sub County Hospital	3	1	2655	0		Waltered project							N/A				3	0
Bomet	Bomet East	Olokyin Health Centre	3	1	2144	0		Waltered project							N/a				1	0
Bomet	Bomet Central	Solyot Dispensary	2	1	867	0		Walterreed											1	0
Bomet	Bomet Central	Kapsangaru Dispensary	2	1	850	0		None							None				0	0
Bomet	Bomet Central	Kanusin Dispensary	2	1	869	0		Walterreed											1	0
Bomet	Bomet Central	Tarakwa Health centre	3	1	1928	0		Walterreed											1	0
Bomet	Bomet Central	Muiywek Dispensary	2	1	750	0		None											0	0
Bomet	Bomet Central	Kiplelji Dispensary	2	1	1032	0		None											0	0
Bomet	Bomet Central	Segutiet Dispensary	2	1	1939	0		Walterreed											1	0
Bomet	Bomet Central	Kiptenden Dispensary	2	1	490	0		None											0	0
Bomet	Bomet Central	Bomet Health Centre	3	1	7771	0		Walterreed											2	0
Bomet	Bomet Central	Mugango Dispensary	2	1	1494	0		None											1	0
Bomet	Bomet Central	Silibwet Dispensary (Bomet)	2	1	3070	0		Walterreed											1	0
Kilifi	Ganze	Mwapula Dispensary	2	1	1408	0		None							None				0	0
Kilifi	Ganze	Dida Dispensary	2	1	1982	0		None							None				0	0
Kilifi	Ganze	Jila Model Health Centre	3	1	1217	0		None							None				0	0
Siaya	Gem	Yala Sub County Hospital	4	1	4867	1	2	Chs							Community advocacy				12	1	1.5	0	1	1 2 3 4	1	1	1	1	Inadequate personnel				4	0	0	0	1									1	1	3	3
Siaya	Alego Usonga	Nduru Dispensary	2	1	1129	0		Chs											0	0
Siaya	Alego Usonga	Kogelo Dispensary	2	1	1712	1	3	CHS	CDC										1	0
Siaya	Alego Usonga	Uhembo Community Dispensary	2	1	440	0		CHS											0	0
Siaya	Alego Usonga	Kaluo Health Centre	3	1	2009	1	3	CHS	Ngima for sure						Globcom				1	0
Siaya	Alego Usonga	Pap Oriang' Dispensary	2	1	436	0		CHS											0	0
Siaya	Alego Usonga	Benga Dispensary	2	1	248	0		CHS											0	0
Siaya	Alego Usonga	Bar Olengo Dispensary	2	1	1672	1	3	CHS											1	0
Siaya	Alego Usonga	Mur Malanga Dispensary	2	1	785	0		CHS											0	0
Migori	Kuria East	Tisinye Health Centre	2	1	2436	0		TUKICHEKI	UMB										1	0
Migori	Kuria East	Gosebe Dispensary	2	1	1044	0													0	0
Migori	Kuria East	Nyamaranya Dispensary	2	1	1044	0													0	0
Kilifi	Magarini	Mizijini Dispensary	2	1	846	0		N/A							N/A				0	0
Kilifi	Magarini	Chamari Dispensary	2	1	1288	0		N/A							N/A				0	0
Kilifi	Magarini	Shomella Dispensary	2	1	36	0		Nill							Nill				0	0
Kilifi	Magarini	Marafa Health Centre	3	1	2131	0		Afya pwani	AHF						World vision	Mwendo group	TIBU		1	0
Kilifi	Malindi	Baolala Dispensary	3	1	3583	0		Afya pwani	WoFAK						BLAST				1	0
Kilifi	Malindi	Mkondoni Dispensary	2	1	679	0		None							BLAST				0	0
Makueni	Kibwezi East	Nthunguni Dispensary (Kibwezi East)	2	1	509	0		Chs							Tb arc				0	0
Makueni	Kibwezi East	Mang'elete Dispensary	2	1	639	0		Chs							Tb arc				0	0
Makueni	Kibwezi East	Nzoila Dispensary	2	1	463	0		Chs							Tb arc				0	0
Makueni	Kibwezi East	ivingoni dispensary	2	1	386	0		Chs							Tb arc				0	0
Bomet	Bomet East	Cheboror Dispensary	2	1	1111	0		N/A							N/A				0	0
Bomet	Bomet East	Kiplobotwa Dispensary	2	1	1122	0		N/A							N/A				0	0
Bomet	Bomet East	Kembu Dispensary	2	1	2198	0		Waltered project							Waltered project				0	0
Bomet	Bomet East	Kapsimbiri Dispensary	2	1	634	0		N/A							N/A				0	0
Bomet	Bomet East	Kimuchul Dispensary	2	1	1191	0		Waltered project							N/A				0	0
Bomet	Bomet Central	Singorwet Dispensary	2	1	1536	0		None											0	0
Bomet	Bomet Central	kabungut dispensary	2	1	201	0		None											0	0
Bomet	Bomet Central	mogindo dispensary	2	1	572	0		None											0	0
Kilifi	Rabai	Rabai Rural Health Demonstration Centre	2	1	9838	0		Afya pwani	AHF										4	0
Kilifi	Rabai	Mitsajeni Dispensary	2	1	625	0		Kilifi county government							None				0	0
Kilifi	Rabai	Kokotoni Dispensary	2	1	3717	0		AHF	Kilifi county government						0				0	0
Kilifi	Rabai	Mzee Paurana Community Medical Clinic	2	2	0	0		None							None				1	0
Bomet	Chepalungu	Sugumerga Dispensary	2	1	1227	0		None											0	0
Siaya	Alego Usonga	Siaya County Referral Hospital	5	1	10260	0		CHS.							CHV's				19	1	1.5	0	0										1	1	0	0	0									0
Bomet	Chepalungu	Sigor Sub-District Hospital	4	1	3820	1	2	Walter Reed program											6	0
Bomet	Chepalungu	Chepkosa dispensary	2	1	1195	0		None											0	0
Bomet	Chepalungu	Kipsuter Dispensary	2	1	1366	0		None											1	0
Makueni	Kaiti	Kyau Dispensary	2	1	592	0		Chs											0	0
Makueni	Kaiti	Nthimbani Dispensary	2	1	589	0		Chs											0	0
Makueni	Kaiti	Ikalyoni Dispensary	2	1	731	0		Chs											0	0
Makueni	Kaiti	Kilala Health Centre	3	1	1979	0		Chs											0	0
Makueni	Kaiti	Mbuini Dispensary	2	1	709	0		Chs											0	0
Makueni	Kaiti	Kwamukuta Dispensary	2	1	364	0		Chs											0	0
Makueni	Kaiti	Nzouni Dispensary	2	1	364	0		Chs											0	0
Makueni	Kaiti	Iuani Health Centre	3	1	1154	0		Chs											1	0
Makueni	Kaiti	Kyuasini Health Centre	3	1	1350	0		Chs											1	0
Bomet	Chepalungu	Siongiroi Health Centre	3	1	2263	0		Walter Reed program											2	0
Bomet	Chepalungu	Makimeny Dispensary	2	1	2085	1	3	Walter Reed program											1	0
Bomet	Chepalungu	Kiriba dispensary	2	1	588	0		None											0	0
Kilifi	Malindi	Kavunyalalo Paziani Dispensary	2	1	643	0													0	0
Kilifi	Malindi	Marikano Dispensary	2	1	500	0													0	0
Siaya	Alego Usonga	Lake Kanyaboli Community Dispensary	2	1	288	0		CHS											0	0
Kilifi	Magarini	Mtoroni Dispensary	2	1	2404	0		Afya pwani							N/A				0	0
Kilifi	Magarini	Marereni Dispensary	2	1	5839	0		Afya pwani	AHF						ARMUT				1	0
Kilifi	Magarini	Kambi Ya Waya Dispensary	2	1	1891	0		Afya pwani							Nill				1	0
Bomet	Bomet Central	Kapsimotwa Dispensary	2	1	2386	0		None											1	0
Bomet	Bomet Central	Chesoen Dispensary	2	1	1599	0		Walterreed							None				1	0
Bomet	Bomet Central	Sibayan Dispensary	2	1	662	0		None											0	0
Bomet	Bomet Central	Kwenik-ab-ilet Dispensary	2	1	752	0		None							None				0	0
Bomet	Bomet Central	Kapkoros Sub-county hospital	4	1	4492	0		Walterreed											3	0
Bomet	Bomet East	Kipyosit Dispensary	2	1	1363	0		N/A							N/A				0	0
Bomet	Bomet East	Kakimirai Dispensary	2	1	1100	0		N/a							N/a				0	0
Bomet	Chepalungu	Kiboson Dispensary	2	1	3939	0		None											0	0
Bomet	Chepalungu	Ndamichonik Dispensary	2	1	994	0		None											0	0
Kilifi	Magarini	Garashi Dispensary	2	1	2445	0		Afya pwani							ADS				1	0
Kilifi	Magarini	Bore Singwaya Dispensary	2	1	355	0		Afya pwani							World vision				0	0
Migori	Suna West	God Kwer Dispensary	3	1	10323	1	3	UMB	CDC	National TB control programme					County Government	Blue Cross			1	0
Migori	Suna West	Nyamaraga Sub County Hospital	3	1	15230	1	3	UMB	National TB control Programme						Community Advocacy Group	Blue cros			3	0
Migori	Suna West	Arombe Dispensary	2	1	4997	0		UMB	Impact	RTO	Komesha TB	National TB programme	Centre for TB Disease Control		Community Advocacy Group	Blue Cross			1	0
Migori	Uriri	Sibuoche Dispensary	2	1	2077	1	3	UMB	IMPACT RDO						CHVs	Chiefs			1	0
Migori	Uriri	Osogo Dispensary	2	1	1237	1	3	Ciheb	Impact RDO						CHVs	1			1	0
Migori	Uriri	Othoro Sub County Hospital	4	1	1910	0		UMB							Community health workers				1	0
Bomet	Bomet East	Kapkimolwa Dispensary	2	1	2422	0		Waltered project							Waltered project				0	0
Bomet	Bomet East	Legacy Family Health Option	2	2	969	0		N/A							N/A				0	0
Bomet	Konoin	Mogonjet Dispensary	2	1	4500	0		Waltereed											0	0
Bomet	Konoin	Michira Dispensary	2	1	3635	0		None											0	0
Bomet	Konoin	Itare Dispensary	2	1	5910	0		None											0	0
Bomet	Konoin	Cheptalal Sub County Hospital	4	1	21667	0		None											2	0
Bomet	Chepalungu	Tumoi Dispensary	2	1	1108	0		None											0	0
Migori	Uriri	Uriri Sub County Hospital	4	1	3336	1	3	UMB	IMPACT						CHVs	CGM			3	0
Bomet	Chepalungu	Lelaitich Dispensary	2	1	1022	0		None											0	0
Bomet	Bomet East	Mulot stand alone VCT (Bomet)	2	4	969	0		N/A							N/A				0	0
Bomet	Bomet East	Bomet county Beyond Zero mobile clinic	2	1	720	0		None							WRP				1	0
Bomet	Bomet East	Longisa County Referral Hospital	5	1	4637	0		WRP	OLPC						WRP				20	1	0.7	1	1	1	1	0	0	0					1	1	0	0	0									1	2	3	3
Migori	Suna East	Ogwedhi Health Centre	3	1	2471	0		University of Merryland							Impact RDO				1	0
Migori	Suna East	Suna Rabuor Dispensary	2	1	1358	1	2	UNIVERSITY OF MARY LAND A											1	0
Migori	Suna East	Saro Dispensary	2	1	322	0		University of merryland							Impact RDO				1	0
Migori	Suna East	Osingo Dispensary	2	1	1274	0		University of Mary Land							None				0	0
Migori	Suna East	Ondong Dispensary	2	1	1250	1	3	UNIVERSITY OF MARY LAND											1	0
Migori	Suna East	Nyamanga Nyaliande	2	1	384	0		None							None				0	0
Migori	Suna East	Anjego Dispensary	2	1	1385	0		University of maryland							None				0	0
Migori	Suna East	Migori County Referral Hospital	4	1	0	1	3	UMB	NATIONA TB PROGRAM						Unknown				19	1	2	1	1	1	1	0	0	0					1	1	0	0	0									1	2	3	3
Migori	Suna East	St Joseph Mission Hospital	4	4	6264	1	3	KCCB KARP	National Tb programme						None				12	0
Bomet	Konoin	Chebangang Health Centre	3	1	4500	0		Pepfar											2	0
Bomet	Konoin	Chepchabas Dispensary	2	1	9896	0		Pepfar											2	0
Bomet	Konoin	Kenyagoro Health Centre	3	1	6205	0		Pepfar											3	0
Bomet	Konoin	Boito Dispensary	2	1	5304	0													0	0
Bomet	Chepalungu	Chelelach Dispensary	2	1	1320	0		None											0	0
Bomet	Chepalungu	Cheptagum Dispensary	2	1	1010	0		None											0	0
Bomet	Chepalungu	Lugumek Dispensary	2	1	1427	0		Walters Reed program											1	0
Bomet	Chepalungu	Roborwo Dispensary	2	1	1685	0		None											0	0
Migori	Kuria West	Bugumbe Health Centre	3	1	690	1	3	NTLP	CIHEB	UMB					MOH	CORPS			1	0
Bomet	Chepalungu	Nogirwet Dispensary	2	1	1300	0		None											0	0
Bomet	Konoin	Embomos Dispensary	2	1	3700	0		Pepfar											0	0
Bomet	Konoin	Siomo Health Centre	3	1	6500	0		Pepfar											2	0
Bomet	Konoin	Koiwa Health Centre	3	1	8952	0		Pepfar											3	0
Bomet	Konoin	Sotit Dispensary	2	1	4211	0		Pepfar											0	0
Bomet	Konoin	Bosto Dispensary	2	1	4240	0		Pepfar											0	0
Bomet	Konoin	Satiet Dispensary	2	1	4061	0		Pepfar											0	0
Migori	Kuria West	Kehancha Sub County Hospital	4	1	4738	1	3	University of Baltimore Maryland							Chvs				5	1	1	1	0										1	1	0	0	0									0
Migori	Kuria West	Nyabokarange Dispensary	3	1	2015	0		UMB							CHVs	Community			1	0
Migori	Kuria West	Nyamekongoroto Health Centre	3	1	1603	0		UMB							Community units				1	0
Migori	Kuria West	Masaba Health Centre	3	1	1053	0		UMB							Implementing partners	Community members			1	0
Migori	Kuria West	Mogori-Komasimo Health Centre	3	1	2675	0		UMB							Implementing Partners				1	0
Migori	Kuria West	Isibania Sub-District Hospital	4	1	6725	1	3	UMB							Implementing partners	Community based organisations			4	0
Migori	Kuria West	Bugumbe Health Centre	4	1	2162	1	3	UMB							None				1	0
Migori	Kuria West	Nyangoge Health Centre	3	1	1113	0									Community				1	0
Bomet	Konoin	Mogogosiek Health Centre	3	1	21747	0		Pepfar											2	0
Bomet	Chepalungu	Kataret Dispensary	2	1	780	0		None											0	0
Kilifi	Ganze	Dzikunze Dispensary	2	1	2549	0		None							None				0	0
Kilifi	Ganze	Kaembeni Dispensary	2	1	2275	0		None							None				0	0
Bomet	Chepalungu	Kapisimba Dispensary	2	1	1300	0		Walter Reed program											0	0
Bomet	Bomet Central	Ndarawetta Health centre	3	1	1975	0		Walterreed											1	0
Bomet	Bomet Central	Sonokwek Dispensary	2	1	602	0		None											0	0
Bomet	Bomet Central	Nyongores Dispensary	2	1	1033	0		Walterreed											0	0
Bomet	Bomet Central	Teganda Dispensary	2	1	527	0		None											0	0
Bomet	Bomet Central	Kitaima Dispensary	2	1	644	0		None											0	0
Bomet	Bomet Central	Kitoben Dispensary	2	1	352	0		Walterreed											0	0
Bomet	Bomet Central	Njerian dispensary	2	1	621	0		None											0	0
Kilifi	Magarini	Sabaki Dispensary	2	1	3144	0		Afya Pwani											1	0
Kilifi	Magarini	Magarini GK Prison Dispensary	2	1	3252	0		Liverpool VCT and care Kenya											1	0
Bomet	Chepalungu	Tilangok Dispensary	2	1	945	0		None											0	0
Bomet	Chepalungu	Bingwa Dispensary	2	1	787	0		None											0	0
Siaya	Alego Usonga	Rabar Health Centre	3	1	1107	1	3	CHS							Mwendo				2	0
Bomet	Chepalungu	Kamusanga Dispensary1	2	1	783	0		None											0	0
Bomet	Sotik	Sotik Health Centre	3	1	4831	1	3	WRP											4	0
Bomet	Sotik	Kamirai Dispensary	2	1	1102	0		WRP											0	0
Bomet	Sotik	Kimolwet Dispensary	2	1	1224	0		WRP											1	0
Bomet	Sotik	Burgei Dispensary	2	1	1231	0		Non											0	0
Bomet	Sotik	Kaptebengwo Dispensary	2	1	1211	1	2	Non											1	0
Bomet	Sotik	Rongena Dispensary	2	1	1935	0		WRP											0	0
Bomet	Sotik	Chebilat Dispensary	2	1	1655	1	2	WRP											1	0
Bomet	Sotik	Kapletundo Dispensary	2	1	1706	1	3	None											1	0
Bomet	Sotik	Chebirbelek Dispensary	2	1	1742	1	2	None											1	0
Bomet	Sotik	Chebirbelek Dispensary	2	1	1742	1	2	None											1	0
Bomet	Sotik	Chebongi dispensary	2	1	1065	0		None											0	0
Bomet	Sotik	Kapchemibei Dispensary	2	1	840	0		None											0	0
Bomet	Sotik	Soymet Dispensary	2	1	1708	1	2	Nond											1	0
Bomet	Sotik	Kiptulwa Health Centre	3	1	1751	1	2	WRP											2	0
Bomet	Sotik	Chebango Dispensary	2	1	1521	0		None											0	0
Bomet	Sotik	Gelegele Health Centre	3	1	1332	1	2	None											1	0
Bomet	Sotik	Tabarit Dispensary	2	1	919	0		None											0	0
Bomet	Sotik	Kapchumbe Dispensary	2	1	850	0		None											0	0
Bomet	Sotik	Gorgor Dispensary	2	1	1389	0		None											0	0
Bomet	Sotik	Kapkelei Dispensary	2	1	1000	0		None											0	0
Bomet	Sotik	Kaplelach Dispensary	2	1	516	1	3	None											1	0
Bomet	Sotik	Kapkesembe Dispensary	2	1	769	0		None											0	0
Bomet	Sotik	Kipsonoi Health Centre	3	1	2172	1	2	WRP											1	0
Bomet	Sotik	lelechwet dispensary	2	1	629	0		None											0	0
Bomet	Sotik	Kimawit-Uswet Dispensary	2	1	1200	1	2	None											1	0
Bomet	Sotik	Cheboet Dispensary	2	1	1148	0		None											0	0
Bomet	Sotik	Kapkures Dispensary (Sotik)	2	1	1103	0		None											0	0
Bomet	Sotik	Kipajit Dispensary	2	1	157	0		None											0	0
Bomet	Sotik	Kaplong Hospital	4	4	3469	1	3	WRP											8	0
Bomet	Sotik	Simbi Dispensary	2	1	1033	1	3	None											1	0
Bomet	Sotik	Saruchat Dispensary	2	1	1337	0		None											0	0
Bomet	Sotik	Arroket Dispensary	2	2	472	1	3	WRP											1	0
Bomet	Sotik	Motiret Dispensary	2	1	1041	0		None											0	0
Bomet	Sotik	Kiricha Health Centre	3	1	1628	1	2	None											1	0
Bomet	Sotik	Kaplomboi Dispensary	3	4	1094	0		None											1	0
Bomet	Sotik	Oldepesi Dispensary	2	1	1242	0		None											0	0
Bomet	Sotik	Kipsingei Dispensary	2	1	1385	0		None											0	0
Bomet	Chepalungu	Cheboyo Dispensary	2	1	1613	0		Walter Reed program											0	0
Bomet	Chepalungu	Chebunyo Dispensary	3	1	2675	0		Walter Reed program											2	0
Bomet	Konoin	Kiptenden Dispensary (Konoin)	2	1	4592	0		Pepfar											0	0
Bomet	Konoin	Cheptingting Dispensary	2	1	2050	0		Pepfar											0	0
Bomet	Konoin	Chemalal Dispensary	2	1	4691	0		Pepfar											0	0
Bomet	Konoin	Chemelet Dispensary	2	1	2800	0		Pepfar											0	0
Bomet	Konoin	Kabiangek Dispensary	2	1	4190	0		Pepfar											0	0
Bomet	Konoin	Kaptembwo Dispensary	2	1	2036	0		None											0	0
Bomet	Konoin	Kapset Dispensary	2	1	5396	0		Pepfar											0	0
Bomet	Konoin	Kaptien Dispensary	2	1	3650	0		Pepfar											0	0
Bomet	Konoin	Kimulot Dispensary	2	1	3586	0		Pepfar											0	0
Bomet	Konoin	Kapsinendet Dispensary	2	1	4592	0		Pepfar											0	0
Kilifi	Magarini	Marikebuni Dispensary	2	1	2213	0		Afya pwani							Mwendo				1	0
Kilifi	Kaloleni	Tsangatsini Dispensary	2	1	607	0		ACHAP	AHF	AMREF					ACAP				2	0
Kilifi	Kaloleni	Kinarani Dispensary	2	1	3815	0		Amfref							DHC				0	0
Kilifi	Kaloleni	Jibana Sub District Hospital	3	1	197989	0		NASCOP							Community dialogues				4	0
Kilifi	Kaloleni	Mgamboni Dispensary	2	1	945	0		AHAP	Amref										0	0
Kilifi	Kaloleni	Kamkomani Dispensary	2	1	1212	0		Amref	Ahf	Afya pwani					Community	Ministry of interior and coordination			0	0
Kilifi	Magarini	Fundi Issa Dispensary	2	1	506	0		Afya pwani							Nill				0	0
Kilifi	Magarini	Ramada Dispensary	2	3	597	0									Nill				0	0
Kilifi	Magarini	Adu Dispensary	2	1	1428	0		Afya pwani							Amurt				1	0
Kilifi	Magarini	Gandini Dispensary	2	1	1468	0		AHF							Nill				0	0
Kilifi	Magarini	Baricho Dispensary	2	1	570	0		Afya pwani							World vision				0	0
Kilifi	Magarini	Sosoni Dispensary	2	1	2131	0		AHF	Afya pwani						World vision				1	0
Kilifi	Magarini	Bombi Dispensary	2	1	1444	0		Afya pwani											0	0
Kilifi	Magarini	Adc Danisa Dispensary	2	3	262	0		Afya pwani							Nill				0	0
Kilifi	Magarini	Matolani Dispensary	2	1	1477	0													0	0
Kilifi	Magarini	Mulunguni Dispensary	2	1	738	0													1	0
Kilifi	Kaloleni	Viragoni Dispensary	2	1	2578	0		Amref	Afya pwani						Health facility committee				0	0
Kilifi	Kaloleni	Kasemeni Dispensary	2	1	596	0		Amref	Afya pwani						Amref	Afya pwani			0	0
Kilifi	Kaloleni	Kamkomani Dispensary	2	1	578	0		Amref	Afya pwani						Amref	Afya pwani			0	0
Kilifi	Kaloleni	Mrs -77 Artillery Battallion (Mariakani)	3	1	297	0		Amref	Afya pwani						Amref	Afya pwani			3	0
Kericho	Kipkelion East	Londiani District Hospital	4	1	5106	0		Pepfar											17	1	50	0	0										1	1	0	0	0									0
Kericho	Kipkelion East	Kedowa Dispensary	3	1	2739	0		Pepfar											2	0
Kericho	Kipkelion East	Chepsir Dispensary	2	1	1402	0		Pepfar											1	0
Kericho	Bureti	Kapkatet District Hospital	4	1	257000	0		Pepfar	National tb and leprosy programme						Chv				14	1	1	1	1	3	0	0	1	0					1	1	0	0	0									0
Kericho	Bureti	Sosit Dispensary	2	1	5275	0		Pepfar							Our lady of perpetual hope				1	0
Kericho	Bureti	Kalaacha Dispensary	2	1	5558	0		Pepfar							Our lady of perpetual hope				1	0
Kericho	Bureti	Cheborgei Health Centre	3	1	15785	0		Pepfar							Pepfar				1	0
Kericho	Kipkelion East	Kamwingi Dispensary	2	1	1320	0		Pepfar											1	0
Kericho	Bureti	Litein Dispensary	2	1	4251	0		Pepfar							Pepfar				1	0
Kericho	Bureti	Chemosot Health Centre	3	1	12628	0		Pepfar							CHVs	Peer educator	Mentor mother		1	0
Kericho	Bureti	Tebesonik Dispensary	2	1	6550	0		Pepfar							None				1	0
Meru	Igembe Central	Kathelwa Dispensary	2	1	3487	0		Ugavi							Peer educators				1	0
Meru	Igembe Central	Kangeta Heaith Centre	4	1	3487	0		UGAVI							Community volunteers				5	0
Kericho	Kipkelion East	Lemotit Dispensary	2	1	1441	0		KEMSA	NASCOP	Pepfar	NTLRL- KNH								1	0
Kericho	Kipkelion East	Jagoror Dispensary	2	1	2281	0		OLPS-Our Lady of Perpetual support	Amref	Pepfar					CHVs				1	0
Kericho	Kipkelion East	Kimout Dispensary	2	1	909	0		Pepfar							County government				1	0
Isiolo	Isiolo	Leparua Dispensary	2	1	4025	0		Nascop	Global fund	Chs					None				0	0
Isiolo	Isiolo	Kipsing Dispensary	2	1	5258	1	5	Chs	Nascop	Global Fund	Community Health Africa Trust (CHAT)				None				1	0
Isiolo	Isiolo	Tuale Dispensary Isiolo	2	1	2850	0		Nascop	Global Fund	Community Health Africa Trust	CHS				None				0	0
Isiolo	Isiolo	Lebarsherik Dispensary	2	1	861	0		Nascop	Global Fund						None				0	0
Meru	Igembe Central	Antubetwe Njoune Dispensary	2	1	2977	0		Ugavi							Chak				1	0
Meru	Igembe Central	Thamare Dispensary	2	1	4171	0		Ugavi							Community volunteers				1	0
Meru	Imenti North	Nthungu Dispensary	2	1	630	0		Tibu							County				0	0
Meru	Imenti North	Kianjuri Dispensary	2	1	2030	0		None							None				0	0
Meru	Imenti North	Igoki Dispensary	2	1	1180	0		Catholic bishop							None				1	0
Isiolo	Isiolo	Tuale Dispensary Isiolo	2	1	2850	0		Nascop	Global Fund	Community Health Africa Trust									0	0
Isiolo	Isiolo	Nooloroi Dispensary	2	1	459	0		Community Health Africa Trust	Nascop						None				0	0
Isiolo	Isiolo	Narrapu Dispensary	3	4	6720	1	3	Nascop	Global Fund	Community Health Africa Trust					None				1	0
Isiolo	Isiolo	Olodonyiro Dispensary	3	1	7579	1	3	Nascop	Community Health Africa Trust	Global Fund	CHS								1	0
Meru	Igembe Central	Nthambiro Dispensary	3	1	1827	0		0							0				2	0
Meru	Igembe Central	Kina Dispensary	2	1	2398	0		Amref	Chak						Non				1	0
Meru	Imenti North	Kinoru Dispensary	2	1	10246	0		Chak							None				2	0
Meru	Igembe North	Kaelo Dispensary	2	1	29968	0		CHAK	KCCB	Global fund					None				1	0
Isiolo	Merti	Basa Dispensary	2	1	918	0		Global fund	Amref kenya	NASCOP	National leprosy and TB program	CHAT	USAID		Mid p	Living Goods			0	0
Isiolo	Merti	Korbesa Dispensary	2	1	863	0		Global fund	NASCOP	Amref	National leprosy and TB program	CHAT			Living Goods	ISIOLO county government	Mid p		0	0
Isiolo	Merti	Saleti Dispensary	2	1	216	0		Global fund	NASCOP	CHAT	AMREF	USAID	National leprosy and TB program		Living Goods	Mid p			0	0
Isiolo	Merti	Merti Health Centre	2	1	1418	0		Global fund	NASCOP	Amref	CHAT				Living Goods	Mid p			3	0
Isiolo	Merti	Bulesa Dispensary	2	1	721	0		Global fund	NASCOP	AMREF	USAID	CHAT	UNFPA		Living Goods	Mid p			1	0
Isiolo	Isiolo	Isiolo District Hospital	4	1	9319	1	3	Nascop	Global fund						Community health volunteer				18	1	0.9	1	1	3	0	0	1	0					1	1	0	0	0									1	1	3	3
Isiolo	Isiolo	Tupendane Dispensary	2	4	512	1	5	Global Fund	Nascop						Tupendane HIV/AIDS Community care	World vision			1	0
Isiolo	Isiolo	ACK Dispensary (Isiolo)	2	4	945	0		Nascop	Global fund						None				1	0
Isiolo	Isiolo	Bulla Pesa Dispensary (Isiolo)	2	1	1448	0		Global fund							None				1	0
Isiolo	Isiolo	Apu Dispensary	3	1	1961	1	3	Nascop	Global Fund	Centre for health solutions	Community Health Africa Trust				None				2	0
Meru	Igembe Central	Kangeta GK Prison Dispensary	2	1	1227	1	3	Liverpool lvct							Non				3	1	77	1	0										1	1	0	0	0									0
Meru	Imenti North	Gakoromone Dispensary	2	1	7619	0		Kccd	Chak						None				1	0
Meru	Imenti North	Kiburine Dispensary	2	1	2832	0		Chak							None				1	0
Meru	Imenti North	Giaki Sub-District Hospital	4	1	5283	1	2	Chak							Chvs				2	0
Meru	Igembe Central	Machungulu Dispensary	2	1	2914	0		Non							Non				1	0
Meru	Igembe North	Theere Health Centre	3	1	12847	0		Global funds	KCCB	CHAK				1	None				1	0
Kericho	Kipkelion East	Tea Research Foundation Dispensary	2	1	52	0		Perpfar											3	0
Kericho	Kipkelion East	Momoniat Health Centre	3	1	2513	0		Pepfar	OLPS	NASCOP					None				2	0
Kericho	Ainamoi	Kericho District Hospital	4	1	16249	1	2	WRP	TIBU KENYA	PEPFAR					Live with hope	Youth centres			24	1	1	1	0										1 2 3	1	1	1	0									1	2	1	1
Isiolo	Isiolo	Matercare Maternity Hospital	3	4	691	1	3	None							None				3	0
Isiolo	Isiolo	Waso AIPCA Dispensary	2	4	877	1	2	Usaid	Nascop	Global fund					None				1	0
Isiolo	Isiolo	Catholic Dispensary (Isiolo)	2	4	721	1	2	Nascop							None				2	0
Isiolo	Isiolo	GK Prison Dispensary (Isiolo)	2	1	1145	1	3	LVCT							None				2	0
Isiolo	Isiolo	AIC Dispensary (Isiolo)	2	4	702	1	1	Global fund							None				1	0
Meru	Tigania West	Uringu Health Centre	3	1	981	0													1	0
Meru	Tigania West	Kunene Health Centre	3	1	1221	0													1	0
Isiolo	Isiolo	Samburu Complex	2	1	754	0		None							None				0	0
Isiolo	Isiolo	Ngaremara Dispensary	2	4	281	1	4	Nascop	Global fund						None				1	0
Isiolo	Isiolo	Eremet Dispensary	3	1	1145	1	3	Nascop	Global fund						None				2	0
Isiolo	Isiolo	Kambi Garba Dispensary	2	4	945	1	3	Nascop	Global Fund						None				1	0
Isiolo	Isiolo	Daaba Dispensary	2	1	195	0		Global fund	NASCOP						None				0	0
Kericho	Kipkelion West	Chepkunyuk Dispensary (Kipkelion)	2	1	905	0		WRP	National TB program						Brighter communities worldwide				0	0
Kericho	Kipkelion West	Kunyak Dispensary	2	1	733	0		WRP	National TB program	TB ARC	PEPFAR	CHS			Brighter community worldwide				1	0
Kericho	Kipkelion West	Forttenan Sub District Hospital	4	1	2282	0		PEPFAR	TB ARC	WRP					BCW				4	0
Kericho	Kipkelion West	Mtaragon Health Centre	3	1	1614	0		TB ARC	PEPFAR	WRP					BCW				1	0
Kericho	Kipkelion West	Songonyet Dispensary	2	1	1133	0		WRP	PEPFAR	TB ARC					BCW				1	0
Kericho	Kipkelion West	Ngendalel Dispensary	2	1	1054	0		NASCOP	PEPFAR	WRP	TB ARC				BCW				1	0
Kericho	Kipkelion West	Kipkelion Sub District Hospital	4	1	1927	0		WRP	PEPFAR						BCW				4	0
Meru	Tigania East	Karama Health Centre	3	1	3480	0		Afya Jijini							CHVs				1	0
Meru	Igembe South	Gitura Dispensary	2	1	3176	0		KCCB	TIBU						CHARs	CHV			1	0
Kericho	Bureti	Roret Sub-District Hospital	3	1	21516	0		Pepfar							CHVs				6	0
Meru	Igembe North	Laare Health Centre	3	1	14873	0		CHAK	Global funds	KCCB					None				1	0
Isiolo	Isiolo	GOTU DISPENSARY ISIOLO	2	1	143	0		Global fund	Nascop						None0				0	0
Kericho	Sigowet/Soin	Kejiriet Dispensary	1	1	1436	0		MOH							CHVs				0	0
Kericho	Sigowet/Soin	Kapchebwai Dispensary	1	1	3597	0		MOH							CHVS				0	0
Kericho	Sigowet/Soin	Kipsitet Dispensary	1	1	11447	0		Pepfar	Moh										2	0
Kericho	Sigowet/Soin	Koitaburot Dispensary	2	1	619	0		Pepfar	OLPS	National TB Program					None				1	1	0.5	0	0										4	0	0	0	1									0
Kericho	Sigowet/Soin	Kaitui Dispensary	2	1	1078	0		Pepfar	OLPS	National TB program									1	0
Kericho	Sigowet/Soin	Kiptere Dispensary	3	1	2170	0		OLPS	Pepfar	National TB Program					NONE				0	0
Kericho	Sigowet/Soin	Sigowet Sub-District Hospital	4	1	5125	1	2	Pepfar	OLPS	National TB program									6	0
Kericho	Sigowet/Soin	Kabutii-Matiret Dispensary	2	1	2440	0		Pepfar	OLPS	National TB program									1	0
Kericho	Sigowet/Soin	Chepkemel Health Centre (Kericho)	3	1	1419	0		Pepfar	OLPS	National TB program									1	0
Isiolo	Merti	Malka Galla Dispensary	2	1	817	0		Global fund	CHAT	NASCOP	National leprosy and TB program				Mid p	Living Goods			0	0
Isiolo	Merti	Merti Catholic Dispensary	2	4	1112	0		Global fund	NASCOP	National leprosy and TB program	Chat				Mid p	Living Goods			1	0
Isiolo	Merti	Mata-arba Dispensary	2	1	418	0		Global fund	NASCOP	National leprosy and TB program	CHAT				Mid-p	Living Goods			0	0
Isiolo	Merti	Merti Health Centre	4	1	1588	0		Global fund	NASCOP	National leprosy and TB program	Chat				Mid p	Living Goods			3	0
Kericho	Bureti	Kipwastuiyo Health Centre	3	1	8432	0		Pepfar							CHVs				1	0
Kericho	Bureti	Kenene Dispensary	2	1	4032	0		Pepfar							CHVs				1	0
Meru	Tigania East	Muthara Sub-District Hospital	4	1	111	1	2	Chack	Aphia jiji						Chews				6	0
Meru	Tigania East	Kiguchwa Dispensary	3	1	3198	0		Chack							Chews				1	0
Isiolo	Garbatulla	Kinna Health Centre	3	1	15180	0		National Aids STI's Control programme	National Tuberculosis Leprosy Lung Disease Program										3	0
Isiolo	Garbatulla	Gafarsa Health Centre	3	1	1101	0		CHAT											1	0
Isiolo	Garbatulla	Iresaboru Dispensary	2	1	964	0		CHAT											1	0
Isiolo	Garbatulla	Boji Dispensary	2	1	456	0		None							County	Sub county management			0	0
Isiolo	Garbatulla	Kula Mawe Dispensary	2	1	1127	0		County government	CHAT						Sub county and county health team				0	0
Isiolo	Garbatulla	Barambate Dispensary	2	1	534	0		CHAT	County						Sub county and county management team				0	0
Isiolo	Garbatulla	Africa Muslim Agency Dispensary	2	4	232	0		Direct Aid							None				0	0
Isiolo	Garbatulla	Garbatulla District Hospital	4	1	3223	0		CHAT							Chat				4	1	1.5	1	0										1	1	0	0	0									0
Isiolo	Merti	Godha Dispensary	2	1	237	0		Global fund	AMREF	NASCOP	National leprosy and TB program				CHAT	Mid p			0	0
Meru	Igembe South	Mutiokiama Health Centre	3	1	7327	0		KCCB	Amref	Nascop					CHV	PHO			1	0
Isiolo	Merti	Bisan Biliqo Dispensary	2	1	642	0		Global fund	AMREF	NASCOP					CHAT	Living Goods	Mid p		0	0
Isiolo	Merti	Biliqo Marara Dispensary	2	1	148	0		Global fund	Amref	NASCOP					Chat	Mid p			0	0
Meru	Igembe Central	Muuru Dispensary	2	1	1257	0		Non							Chv				1	0
Isiolo	Garbatulla	Sericho Health Centre	3	1	1530	0		CHat	County government						Community strategy				1	0
Isiolo	Garbatulla	Biliqi Sericho Dispensary	2	1	202	0		County Government	CHAT						Community health volunteers				0	0
Isiolo	Garbatulla	Malka Daka Dispensary	2	1	695	0		CHAT	County government						Community health volunteers				0	0
Isiolo	Garbatulla	Rapsu Dispensary	2	1	334	0		CHAT	County government						Community health volunteers				0	0
Isiolo	Garbatulla	Duse Dispensary	2	1	320	0		CHAT	County government						Community health volunteers				0	0
Isiolo	Garbatulla	Badana Dispensary	2	1	372	0		CHAT	County government						Community health volunteers				0	0
Meru	Buuri	Ontulili Dispensary	3	1	1000	0		Afya jijini	Gok	0	0	0	0	0	Chvs	Chew	0	0	1	0
Meru	Buuri	Sirmon Dispensary	2	1	4500	0		Gok	USAID						chvs	Chew			0	0
Meru	Buuri	Timau Sub-County Hospital	4	1	5000	0		GOK	USAID						CHEW	CHV			3	0
Bungoma	Tongaren	Naitiri Sub County Hospital	4	1	35331	1	2	Ampath plus	Kanco										5	1	0.5	1	0										1	1	0	0	0									0
Bungoma	Tongaren	Ndalu Health Centre	3	1	26900	0		Ampath plus	Kanco										2	0
Meru	Buuri	Kithithina Dispensary	2	1	2000	0		GOk	USAID						CHVs	CHEW			0	0
Bungoma	Kabuchai	Chemwa Bridge Dispensary	2	1	1190	1	2	A mpath plus							Community unit groups1				1	0
Bungoma	Kabuchai	Luucho Dispensary	2	1	979	1	2	A mpath plus							None				1	0
Meru	Buuri	Kiambogo Dispensary	2	1	3000	0		GOK	USAID						CHVs	CHEW			0	0
Meru	Igembe North	Mutuati Sub-County Hospital	4	1	807	1	3	Aphia tekelezi USIAID	Global fund	AMFREF Africa					GLOBAL fund	AMFREF Africa APHIA tekelezi USAID			9	1	0.8	1	1	2	0	1	0	0					1	1	0	0	0									1	1	3	3
Bungoma	Kabuchai	Nalondo Health Centre (Model)	3	1	4595	0		A mpath plus	KANCO						CHV groups				3	0
Meru	Igembe South	Nyambene District Hospital	4	1	42001	1	3	Afya tekelezi	KCCB						CHV				11	1	0.6	1	0										1	1	0	0	0									0
Bungoma	Webuye West	Sitikho Dispensary	2	1	1363	0		KANGO	KOMESHA TB	AMPATH PLUS					AMPATH PLUS				1	0
Meru	Buuri	Maritati Dispensary	2	1	2000	0		GOK	USAID						CHEW	CHVs			0	0
Bungoma	Webuye West	Milo Health Centre	3	1	2085	1	2	AMPATH PLUS							KANGO				2	0
Bungoma	Webuye West	Kakimanyi Dispensary	2	1	764	1	3	AMPATH PLUS	KANCO						Ampath				1	0
Bungoma	Webuye West	Khalumuli Dispensary	2	1	1249	0		Kanco	Ampath plus						Ampath plus				1	0
Meru	Igembe Central	Kawiru Dispensary	2	1	2014	0		Ugavi	Kccb						Chvs				1	0
Kisii	Nyaribari Masaba	Mogweko Dispensary	2	1	671	0		University of Maryland											0	0
Bungoma	Sirisia	Tamlega Dispensary	2	1	1437	0		Ampath	Kanco						None				1	0
Bungoma	Sirisia	Malakisi Health Centre	3	1	3798	0		Ampath	Kanco						None				2	0
Bungoma	Sirisia	Bisunu Dispensary	2	1	934	0		AMPATH	KANCO										1	0
Bungoma	Sirisia	Chebukutumi Dispensary	2	1	1369	0		AMPATH	KANCO										1	0
Bungoma	Tongaren	Makutano Health Centre	3	1	18520	0		Ampath plus	Kanco										1	0
Bungoma	Tongaren	Tongaren Model Health Centre	3	1	23415	0		Ampath plus	Kanco										2	0
Laikipia	Laikipia North	East Laikipia Dispensary	2	1	131	0		AMREF	INUA JAMII						CHAT				0	0
Laikipia	Laikipia North	Ethi Dispensary	2	1	666	0									CHV				0	0
Laikipia	Laikipia North	Ngenia Dispensary	2	1	1620	0		Inua Jamii							County government				0	0
Laikipia	Laikipia North	Muramati Dispensary	3	1	663	0		Tujenge Jamii							County				1	0
Bungoma	Kabuchai	Kabuchai Health Centre	3	1	3280	0		Ampath plus	Kanco						Creadis				2	0
Bungoma	Webuye West	Matisi Dispensary	2	1	784	0		AMPATH	KomeshaTB	Kanco					Chv, s	Cough monitors1	Chew, s		1	0
Bungoma	Webuye West	Khalala Dispensary	2	1	1032	0		AMPATH PLUS	KANGO	KOMESHA TB					AMPATH PLUS				1	0
Bungoma	Webuye West	Webuye Hospital	4	1	13475	1	2	AMPATH PLUS							AMPATH				23	1	100	1	1	1	1	0	0	0					1	1	0	0	0									1	2	3	3
Bungoma	Kabuchai	Khachonge Dispensary	2	1	312	0		Ampath plus							CHV groups				1	0
Kisii	Kitutu Chache South	Kisii Teaching And Referral Hospital (Level 6)	6	1	53605	1	2	University of Maryland											26	1	1.5	1	0										1 2 3	1	1	1	0									0
Bungoma	Kanduyi	Elgon View Medical Cottage	4	2	1960	1	2	Ampath							None				9	0
Meru	Buuri	Kimbo Dispensary	2	1	4500	0		GOk	USAID						chvs	chew			0	0
Meru	Buuri	Kibirichia Sub-District Hospital	4	1	6464	0		GOK	TIBU	USAID					Chvs	Chew			1	0
Meru	Buuri	Ntirimiti Dispensary	2	1	4560	0		GOk	USAID						CHVs				0	0
Laikipia	Laikipia North	Kurum Dispensary	2	1	564	0		CHAT							County government				0	0
Laikipia	Laikipia North	Doldol Sub County Hospital	4	1	280	0		Tujenge Jamii	AMREF						CHAT				2	0
Laikipia	Laikipia North	Ewaso Dispensary	2	1	614	0		County							County				0	0
Kisii	Bobasi	Maji Mazuri Dispensary(Bobasi Sub County)	2	1	3	0		None							None				0	0
Kisii	Bobasi	Ebiosi Dispensary	2	1	952	0		UMB							Community health volunteers				0	0
Kisii	Bobasi	Kenyambi Health Centre	2	1	1515	0		UMB	Daraja mbili vision						Community health volunteers				1	0
Kisii	Bobasi	Nyamache Sub County Referral Hospital	4	1	10009	1	2	UMB	AHF						Community health volunteers				8	0
Kisii	Bobasi	Itibo Eramani Dispensary	2	1	1329	0		Umb							Community health volunteers	Peer navigators			0	0
Kisii	Bobasi	Sugubo Dispensary	2	1	670	0		None							Chvs	Peer navigators			0	0
Kisii	Bobasi	Nyacheki Sub County Hospital	3	1	5468	1	2	UMB	AHF						Peer navigators	Community health volunteers			2	0
Kisii	Nyaribari Masaba	Ramasha Health Centre	3	1	972	0		University of Maryland											1	0
Kisii	Nyaribari Masaba	Sosera Health Centre	3	1	1097	0		University of Maryland											1	0
Bungoma	Sirisia	Sirisia Sub County Hospital	4	1	7429	0		AMPATH	KANCO										6	0
Kisii	Nyaribari Masaba	Masimba Sub-County Hospital	4	1	4536	0		University of Maryland											3	0
Bungoma	Kanduyi	GK Prison Dispensary ( Bungoma South)	2	1	539	0		Liverpool							None				1	0
Bungoma	Kanduyi	Mission of Mercy Clinic	3	4	949	1	2	Ampath							None				4	0
Bungoma	Sirisia	Kaptanai Dispensary	2	1	3628	0		AMPATH	KANCO										1	0
Bungoma	Sirisia	Bukokholo Dispensary	2	1	636	0		Ampath	Kanco						None				1	0
Bungoma	Sirisia	A.C.K Butonge Dispensary	2	4	466	0		Ampath							None				1	0
Bungoma	Tongaren	Sango Naitiri Dispensary	2	1	9587	0		Ampath plus	Kanco										1	0
Bungoma	Tongaren	Makhanga Dispensary	2	1	4337	0		Ampath plus	Kanco										0	0
Bungoma	Kanduyi	St Damiano Mission Hospital	4	4	272	1	3	Ampath							KCCB (Kenya conference of Catholic bishops)				7	0
Bungoma	Webuye West	Misikhu Dispensary	2	1	756	0		AMPATH PLUS							Ampath				0	0
Meru	Igembe South	Kiegoi Health Centre	3	1	4326	0		KCCB							CHV				1	0
Meru	Igembe South	Kanthiari Dispensary	2	1	4271	0		None							None				1	0
Meru	Tigania West	Muruuta Dispensary	2	1	272	0		Afia plus	Unicef	Moh									0	0
Meru	Igembe South	Antubochiu Dispensary	2	1	3165	0		KCCB							Chv				1	0
Bungoma	Kanduyi	Musikoma Dispensary	2	1	1655	0		Ampath											1	0
Bungoma	Kanduyi	Bungoma Beyond Zero Mobile Unit	2	1	0	1	2	None							Ministry of health				1	0
Isiolo	Garbatulla	Modogashe Dispensary	2	1	3632	0		Nascop	Chat						Chvs				0	0
Wajir	Wajir West	Athibohol Dispensary	2	1	200	0		Save the children							Unicef				0	0
Meru	Buuri West	Ngarendare Dispensary	2	1	5630	0									Community health volunteers				1	0
Meru	Buuri East	Ntumburi Dispensary	2	1	4000	0													0	0
Meru	Buuri West	Mutunyi Dispensary	2	1	2800	0													0	0
Nyeri	Kieni West	Watuka Dispensary	2	1	120000	1	2	Afya nuru	Chai						Family health international	Chvs			2	1	50	1	1	2	0	1	0	0					1	1	0	0	0									0
Bungoma	Kabuchai	Lwanda Health Centre (Kabuchai)	3	1	2485	0		Ampath plus							CHV groups				1	0
Bungoma	Kabuchai	Sikulu Dispensary	2	1	2230	0		Ampath plus							None				1	0
Bungoma	Kabuchai	Chwele Sub County Hospital	4	1	7236	0		Ampath plus	Kanco						None				4	0
Bungoma	Sirisia	Machakha Dispensary	2	1	1037	0		Ampath											1	0
Bungoma	Sirisia	Lwandanyi Dispensary	2	1	2351	0		Ampath	Kanco										1	0
Kisii	Nyaribari Masaba	Nyamasibi Sub-County Hospital	4	1	3224	0		University of Maryland											1	0
Bungoma	Webuye West	Kayaya Dispensary	2	1	149	0		AMPATH plus	Kanco	KomeshaTB					Cough monitors	CHV, s			1	0
Kisii	Nyaribari Masaba	Kiamokama Health Centre	3	1	2741	0		University of Maryland											1	0
Laikipia	Laikipia North	Ilpolei Dispensary	2	1	580	0		County government							Tujenge jamii				0	0
Laikipia	Laikipia North	Arjijo Dispensary	2	1	505	0		CHAT											0	0
Bungoma	Tongaren	Pwani Dispensary	2	1	8767	0		Ampath plus	Kanco										1	0
Bungoma	Tongaren	Kibisi Dispensary	2	1	10700	0		Ampath plus	Kanco										1	0
Bungoma	Tongaren	Karima Dispensary (Bungoma)	2	1	18200	0		Ampath plus	Kanco										2	0
Bungoma	Sirisia	Tulinge Dispensary	2	1	226	0		AMPATH	KANCO										1	0
Bungoma	Sirisia	Namang'ofulo Dispensary	2	1	586	0		AMPATH	KANCO										1	0
Bungoma	Webuye East	Lurare Dispensary	2	1	2466	0		Ampath- plus	Kango						Creadis				1	0
Meru	Igembe South	Akachiu Health Centre	3	1	6019	0		KCCB							None				1	0
Bungoma	Kabuchai	Lukhome Dispensary (Kabuchai)	2	1	1342	1	3	Kanco	Ampath plus						CHV groups				1	0
Meru	Igembe South	Amwamba Dispensary	2	1	5509	0		KCCB							None				1	0
Kisii	Nyaribari Masaba	Ikorongo Dispensary	2	1	482	0		University of Maryland											0	0
Kisii	Nyaribari Masaba	Emeroka Dispensary	2	1	698	0		University of Maryland											0	0
Bungoma	Kanduyi	Bukembe Dispensary	2	1	4384	0		Ampathy	Kanco										1	0
Bungoma	Kanduyi	Mechimeru Model Health Center	3	1	7254	1	2	Ampathy	Kanco										3	0
Kisii	Bobasi	Gionsaria Health Centre	2	1	103	0		Umb							Chvs	Peer navigators			0	0
Kisii	Bobasi	Nyachogochogo Dispensary	2	1	1274	0		Non							Chvs	Peer navigators			0	0
Kisii	Bobasi	Rusinga Dispensary	2	1	1168	0		UMB							Community health volunteers				0	0
Kisii	Bobasi	Itumbe Dispensary	2	1	893	0		None							Community health volunteers				0	0
Kisii	Bobasi	Borangi Health Centre	2	1	2071	0		UMB							Community health volunteers	Peer navigators			0	0
Meru	Buuri East	Ruiri Rural Health Demonstration Centre	3	1	30500	0									KCCB				2	0
Meru	Buuri East	Njuruta Dispensary	2	1	7000	0													0	0
Bungoma	Tongaren	Lukhuna Dispensary	2	1	8473	0		Ampath plus	Kanco										1	0
Bungoma	Tongaren	Sirakaru Dispensary	2	1	8156	0		Ampath plus	Kanco										1	0
Bungoma	Tongaren	Soteni Dispensary	2	4	2850	0		Ampath plus	Kanco										1	0
Bungoma	Tongaren	Kamukuywa (ACK) Dispensary	2	4	8990	0		Ampath plus	Kanco										1	0
Bungoma	Webuye East	Sunrise Medical Centre (Bungoma)	2	2	500	0		Moh							MOH				7	0
Bungoma	Sirisia	Chwele Friends Dispensary	2	4	657	0		KCCB-KARP	KOMESHA										2	0
Bungoma	Sirisia	Kolani Dispensary	2	1	1016	0		Ampath	Kanco	Nascop	Creadis	Mwendo							1	0
Bungoma	Sirisia	Lwakhakha Dispensary	2	1	1721	0		AMPATH	KANCO										1	0
Bungoma	Sirisia	Korosiandet Dispensary	2	1	1496	0		AMPATH	KANCO										1	0
Bungoma	Webuye East	Webuye Health Centre	3	1	5229	0		Ampath plus	Amref						Moh	Kango			1	0
Bungoma	Kabuchai	Kimalewa Health Centre	3	1	3752	1	2	Ampath plus							None				2	0
Bungoma	Kabuchai	Makhonge Dispensary	2	1	991	0		None							None				1	0
Bungoma	Kabuchai	Chebukaka Health Centre	3	4	1077	0		Ampath plus							None				1	0
Bungoma	Webuye West	Lugulu Friends Mission Hospital	4	4	4081	0		Ampath plus	Kanco	KomeshaTB					Cough monitors	Chv, s			8	0
Bungoma	Webuye East	Mihuu Dispensary	2	1	4083	0		Ampath plus	KANCO						Ampath plus Kanco				1	0
Bungoma	Webuye East	Emmanuel Medical Clinic (Bungoma East)	3	4	678	0		Ampath plus	Gok moh						Ampath plus				2	0
Bungoma	Webuye West	Miendo Dispensary	2	1	1922	0		AMPATH PLUS							Ampath Plus				1	0
Bungoma	Webuye West	Bokoli Hospital	4	1	3652	1	2	AMPATH PLUS							AMPATH PLUS				3	0
Bungoma	Webuye West	Kituni Dispensary	2	1	794	0		AMPATH PLUS							AMPATH PLUS				1	0
Meru	Buuri East	Nkando Dispensary	2	1	4500	0													0	0
Bungoma	Tongaren	Ebenezer Nursing Home	2	2	9286	0		Ampath plus											1	0
Bungoma	Tongaren	Makololwe Dispensary	2	1	7926	0		Ampath plus	Kanco										1	0
Bungoma	Tongaren	Lungai Dispensary	2	1	7945	0		Ampath plus	Kanco										1	0
Kisii	Nyaribari Masaba	Ekerubo Health Centre (Masaba South)	3	1	1936	0		University of Maryland											1	0
Kisii	Nyaribari Masaba	Ibacho Sub-County Hospital	4	1	2480	0		University of Maryland											2	0
Kisii	Nyaribari Masaba	Friends Kiamokama Dispensary	2	1	100	0		University of Maryland											0	0
Kisii	Nyaribari Masaba	Geteri Dispensary	2	1	964	0		University of Maryland											0	0
Kisii	Nyaribari Masaba	Nyamagesa Dispensary	2	1	897	0		University of Maryland											0	0
Bungoma	Kanduyi	Bulondo Dispensary	2	1	3887	1	3	Ampath	Kanco						Ace Africa				1	0
Bungoma	Kanduyi	Mumbule Dispensary	2	1	2886	1	2	Ampath	Kanco						None				1	0
Bungoma	Kanduyi	Ranje Dispensary	2	1	1658	0		Ampath							None				0	0
Bungoma	Kimilili	Chebukwabi Dispensary	2	1	6262	0		Ampath lus							Save the children				1	0
Bungoma	Kimilili	Kibingei Dispensary	2	1	9521	1	3	Ampath plus							Creadis CBO				1	0
Bungoma	Kimilili	Bituyu Dispensary	2	1	11486	0		Ampath plus	Kango CBO						Largo CBO				0	0
Bungoma	Kimilili	kambini Dispensary	2	1	4165	0		Ampath plus							KangoCBO				0	0
Bungoma	Kimilili	Bahai Dispensary	2	1	6666	0		Ampath plus	Kango						Kango CBO				1	0
Bungoma	Tongaren	Tabani Dispensary	2	1	5700	0		Ampath plus	Kanco										1	0
Bungoma	Kimilili	Chebukwabi Dispensary	2	1	6262	0		Ampath plus	Moh						Kango CB				0	0
Kisii	Bobasi	Nyachenge Dispensary	2	1	1017	0		UMB							Community health volunteers	Peer navigator			0	0
Kisii	Bobasi	Kiobegi Dispensary (Nyamache)	2	1	1104	0		UMB							Community health volunteers	Peer navigators			0	0
Kisii	Bobasi	Omosaria Dispensary	2	1	1968	0		UMB							Community health volunteers	Peer navigator			0	0
Kisii	Bobasi	Kionyo Health Centre	3	1	2848	0		UMB							Community health volunteers	Peer navigators			1	0
Meru	Tigania West	Limoro Dispensary	2	1	1734	1	2	Usaid	Amref	Gok					Community	Healthworker			1	0
Meru	Igembe South	Kalamene Dispensary	2	1	7504	0		KCCB							Chvs				1	0
Meru	Igembe Central	Kalimbene Dispensary	2	1	1546	0		Ugavi							Community volunteers				1	0
Bungoma	Webuye West	Matulo Dispensary	2	1	1328	0		AMPATH PLUS							AMPATH PLUS				1	0
Bungoma	Webuye West	Mahanga Dispensary	2	1	1047	0		AMPATH PLUS							AMPATH PLUS				1	0
Meru	Buuri East	Kiirua Health Centre	3	1	4230	0		CHAK	Jamii Tekelezi										1	0
Meru	Buuri East	Naari Health Centre	4	1	16104	0		CHAk	GLOBAL FUND						AMREF				1	0
Kisii	Nyaribari Chache	Keumbu Sub County Hospital	4	1	9850	1	2	UMB	Daraja Mbili vision										7	1	25	1	0										1	1	0	0	0									0
Kisii	Nyaribari Chache	Ibeno Sub County Hospital	3	1	2743	0		UMB	Daraja mbili vision										1	0
Kisii	Nyaribari Chache	Kiogoro Model Health Centre	3	1	3252	0		UMB	Daraja mbili vision										2	0
Kisii	Nyaribari Chache	Masongo Dispensary	3	1	1350	0		Daraja mbili vision	UMB										1	0
Kisii	Nyaribari Chache	Nyansira Health Centre	2	1	996	0		UMB	DARAJA MBILI VISION										1	0
Kisii	Nyaribari Chache	Nyanko Health Centre	2	1	1525	0		DARAJA MBILI VISION	UMB										1	0
Kisii	Nyaribari Chache	Taracha Health Centre	2	1	1525	0		DARAJA MBILI VISION	UMB										0	0
Kisii	Nyaribari Chache	Nyamemiso Dispensary	2	1	1220	0		DARAJA MBILI VISION	UMB										1	0
Bungoma	Kanduyi	Bungoma County Referral Hospital	5	1	25553	1	3	Ampath	Kanco						None				40	1	1	1	1	1 2 3	1	1	1	0					1	1	0	0	0									1	2	3	3
Bungoma	Webuye West	Kingdom Faith Based Hospital	2	2	413	0		Ampath plus							Cough monitors	KomeshaTB			2	0
Laikipia	Laikipia North	Naibor Dispensary	2	1	1589	0		Tujenge Jamii							CHAT				0	0
Laikipia	Laikipia North	Mukima Dispensary	2	1	1569	0		CHAT							County				0	0
Laikipia	Laikipia North	Kimanjo Dispensary	4	1	1599	0		Tujenge Jamii							CHAT	County			2	0
Laikipia	Laikipia North	Ilmotiok Dispensary	2	1	721	0		County government							County				0	0
Laikipia	Laikipia North	Naiperere Dispensary	2	1	412	0		County government							County government				0	0
Laikipia	Laikipia North	Chumvi Dispensary	2	1	938	0		County government							County government				0	0
Meru	Igembe South	Kirimampio Dispensary	2	1	3424	0		KCCB							Chv				1	0
Bungoma	Bumula	Miluki Dispensary	2	1	4021	0		Amphath							None				1	0
Bungoma	Bumula	Machwele Dispensary	2	4	2307	0		Kanco							Amphath				1	0
Bungoma	Bumula	Kimaeti Health centre	3	1	6120	0		Kanco	Amphath						None				2	0
Bungoma	Bumula	Siboti Model Health Centre	3	1	3732	0		Kanco	Amphath						None				2	0
Bungoma	Bumula	Lunakwe Dispensary	2	1	2513	0		Amphath	Kanco						None				1	0
Bungoma	Bumula	Nasianda Health Centre	3	1	3636	0		Amphath	Kanco						None				1	0
Meru	Tigania West	Ncooro Dispensary	2	1	1036	0													1	0
Bungoma	Kanduyi	Ekitale Dispensary	2	1	3775	0		Ampathy	Kanco						None				1	0
Kisii	Bomachoge Chache	Misesi Sub County Hospital	4	1	712	0		UMB MARY LAND	DARAJA MBILI						Daraja mbili				4	0
Kisii	Bomachoge Chache	Gucha Sub County Referral Hospital	4	1	1584	1	2	UmB	Global fund						Daraja mbili				9	1	5.5	1	0										1	1	0	0	0									0
Meru	Tigania West	Mituntu Health Centre	3	1	1149	1	2	Usaid	Amref						Community	Chvs			1	0
Meru	Tigania West	Mutionjuri Health Centre	3	1	1201	1	2	Usaid	Amref						Community	Chvs			1	0
Meru	Tigania West	Mituntu Health Centre	2	1	3844	1	2	Amref	Usaid						Community	Community workers			3	0
Meru	Imenti North	GK Prison Dispensary (Meru)	2	1	1000	0		LVCT	Kenya prisons service						None				1	0
Meru	Imenti North	Meru District Hospital	5	1	64218	1	3	Chak							Afia tekelezi				32	1	80	1	0										1 2 3	1	1	1	0									0
Meru	Tigania West	Kiandiu Dispensary	2	1	667	0													1	0
Kisii	Nyaribari Masaba	Gesusu Sub-County Referral Hospital	4	1	3904	0		University of Maryland	AHF										6	0
Kisii	Nyaribari Masaba	Keeyani Dispensary	2	1	108	0		University of Maryland											0	0
Kisii	Bobasi	Nyamokenye Health Centre	2	1	1127	0		None							Community health volunteers				0	0
Kisii	Bobasi	Nyansakia Health Centre	2	1	2497	0		UMB							Community health volunteers	Peer navigators			1	0
Kisii	Bobasi	Nyagiki Dispensary	2	1	1086	0		UMB							Community health volunteers	Peer navigators			1	0
Kisii	Bobasi	Kenyerere Sub County Hospital	3	1	223	0		UMB							Peer navigator	Chvs			1	0
Kisii	Bobasi	Nyakegogi Dispensary	2	1	157	0		Umb							Chvs	Peer navigators			0	0
Kisii	Bobasi	Kenyoro Dispensary	2	1	580	0		None							Chvs				1	0
Kisii	Bobasi	Gesure Dispensary (Sameta)	2	1	779	0		UMB							Community health volunteers	Peer navigators			1	0
Kisii	Bobasi	Motonto Health Centre	2	1	1194	0		UMB							Community health volunteers	Peer navigators			1	0
Kisii	Bobasi	Gesabakwa Health Centre	3	1	1967	0		UMB							Community health volunteers	Peer navigator			1	0
Bungoma	Kanduyi	Mayanja Dispensary	2	1	4229	0		Ampathy	Kanco None										1	0
Kisii	Bomachoge Borabu	Magena Health Centre	3	1	1582	0		University of maryland	GOK										2	0
Kisii	Bomachoge Borabu	Itembu Dispensary	2	1	144	0		UMB	Global fund						CHV 1				1	0
Kisii	Bomachoge Borabu	Magenche Health Centre	3	1	3589	0		UMB							None				1	0
Kisii	Bomachoge Borabu	Kenyenya Sub County Referral Hospital	4	1	9270	0		Global fund	UMB						None				6	0
Kisii	Bomachoge Borabu	Eberege Health Centre	3	1	306	0		UMB	Global fund						None				1	0
Meru	Tigania West	Meru University Health Centre	3	1	502	0													2	0
Bungoma	Bumula	Kitabisi Dispensary	2	1	2030	0		None							None				0	0
Meru	Tigania East	Karama Health Centre	3	1	5500	0		Afia jijini	Amref	Danida funds					County government				1	0
Bungoma	Bumula	Mukwa Dispensary	2	1	2020	0		Amphath	Kanco						None				0	0
Meru	Tigania East	Amugaa Health Centre	3	1	4212	0		CHACK	AMREF						CHV	CHEW			1	0
Meru	Tigania East	Mikinduri Sub-District Hospial	4	1	15000	1	3	CHACK	AMREF						CHV	PHO			6	0
Meru	Tigania East	Kunati Health Centre	3	1	1	0		Jamii tekelezi	AMREF						CHV				1	0
Bungoma	Bumula	Mungore dispensary	2	1	250	0		Amphath							None				0	0
Bungoma	Bumula	Khasoko Health Centre	3	4	1824	0		Amphath									None		1	0
Bungoma	Kimilili	ICFM Dreamland MISSION Hospital	4	4	5460	1	3	Ampath plus							Kango CBO				5	0
Mombasa	Mvita	Tudor Sub County Hospital	4	1	100000	1	2	Aphia pwani	Red cross	CAPTLD					WOFAK				6	1	90	1	1	1	1	0	0	0					1	1	0	0	0									0
Laikipia	Laikipia East	Nanyuki District Hospital	5	1	12551	1	2	Tujenge Jami(former Aphia plus)	National T.b programme						Nascop				17	1	0.6	1	0										1	1	0	0	0									0
Laikipia	Laikipia East	Likii Dispensary	2	1	2059	0		Tujenge Jamii	CHAT(community health Africa trust)	TB programme					Nascop				1	0
Laikipia	Laikipia East	Kalalu Dispensary	3	1	274	0		Tujenge Jamii(former Aphia plus)							National TB programme				1	0
Laikipia	Laikipia East	Ngobit Dispensary	2	1	969	0		Tujenge Jamii	Nascop						National T.b programme				1	0
Laikipia	Laikipia East	Wiyumiririe Dispensary	2	1	718	0		Tujenge Jamii											1	0
Laikipia	Laikipia East	Withare Dispensary	2	1	277	0		Tujengee Jamii(Aphia plus)											1	0
Laikipia	Laikipia East	Solio Dispensary	2	1	381	0		None											1	0
Laikipia	Laikipia North	Marura Dispensary	2	1	928	0		County government							County government				0	0
Laikipia	Laikipia North	Survey Dispensary	2	1	664	0		County Government							County government				0	0
Laikipia	Laikipia North	Mowarak Dispensary	2	1	302	0		County government							County government				0	0
Laikipia	Laikipia North	Sosian Dispensary	2	1	382	0		County government							County government				0	0
Laikipia	Laikipia North	Powys Dispensary	2	1	1520	0		Tujenge Jamii							County government				0	0
Laikipia	Laikipia North	Segera Mission Dispensary	2	4	1520	0		Tujenge Jamii							County government				1	0
Laikipia	Laikipia East	Lamuria Sub County Hospital (Laikipia East)	4	1	969	0		Tujenge Jamii							National T.b programme				2	0
Kajiado	Kajiado North	Matasia Health Centre	3	1	14000	0		AFYA YA JAMII	ADEO						CHURCHES				1	0
Kajiado	Kajiado North	Ngong Sub-County Hospital	4	1	47816	1	2	FAHARI YA JAMII	ADEO	TALAKU	CATHOLIC DIOCESE				CHURCHES	COMMUNITY ADVOCACY GROUP			7	1	1	1	0										1	1	0	0	0									0
Kajiado	Kajiado North	Matasia Health Centre	3	1	14000	1	2	COUNTY GOVERNMENT	FAHARI YA JAMII	USAID	ADEO	TALAKU			CHURCHES	COMMUNITY ADVOCACY GROUPS			1	0
Kajiado	Kajiado North	Matasia Health Centre	3	1	14817	0		FAHARI YA JAMII	TALAKU	ADEO					CHURCHES	COMMUNITY ADVOCACY GROUPS			1	0
Kajiado	Kajiado East	Kitengela Sub-County Hospital	4	1	56841	0		Fahari ya jamii	ADEO										8	0
Kajiado	Kajiado Central	Bissil Health Centre	3	1	28156	0		Afyia nyota											1	0
Kajiado	Kajiado Central	Ngatataek Health Centre	3	1	14000	0		Pro poor							Pro poor				1	0
Kajiado	Kajiado Central	Namanga Health Centre	3	1	31087	0													1	0
Kajiado	Kajiado Central	Maparasha Dispensary	2	1	3619	0													0	0
Kajiado	Kajiado Central	Emotoroki Dispensary	2	1	2050	0													0	0
Kajiado	Kajiado Central	Mailwa Dispensary	2	1	7018	0													0	0
Kajiado	Kajiado Central	Eluanata Dispensary	2	1	2500	0													0	0
Kajiado	Kajiado Central	Maili Tisa Dispensary	2	1	1905	0													0	0
Kajiado	Kajiado Central	Nentonai Dispensary	2	1	3000	0													0	0
Kajiado	Kajiado Central	Sajiloni Dispensary	1	1	6202	0		O											0	0
Kajiado	Kajiado Central	Olenarau Dispensary	2	1	3000	0													0	0
Kajiado	Kajiado Central	Enkorika Health Centre	3	1	8500	0													1	0
Kajiado	Kajiado Central	Pelewa Dispensary	2	1	6175	0													0	0
Kajiado	Kajiado Central	Kumpa Dispensary	2	1	2018	0													0	0
Kajiado	Kajiado East	Kiloh Dispensry	2	1	2573	0		0							0				0	0
Kajiado	Kajiado East	Samuli Dispensary	2	1	1103	0		0											0	0
Kajiado	Kajiado East	Olturoto Dispensary	2	1	2084	0													0	0
Kajiado	Kajiado East	Olmerrui Dispensary	2	1	600	0													0	0
Kajiado	Kajiado East	Ereteti Dispensary	2	1	4119	0													0	0
Kajiado	Kajiado East	Oloosirkon Dispensary	2	1	6245	0													0	0
Kajiado	Kajiado East	Enkirgirri Dispensary	2	1	3700	0													0	0
Kajiado	Kajiado East	Ilpolosat Dispensary	2	1	2080	0													0	0
Kajiado	Kajiado East	GK Prison Dispensary (Athi River)	2	1	21518	0													2	0
Kajiado	Kajiado East	Ilkilinyet Dispensary	2	1	2133	0		0	0	0									0	0
Kajiado	Kajiado East	Osarai Dispensary	2	1	2253	0		None	None						None				0	0
Kajiado	Kajiado East	Ngatu Dispensary	2	1	2268	0		None											0	0
Kajiado	Kajiado East	Emaroro Dispensary	2	1	2177	0		None											0	0
Kajiado	Kajiado East	Simba Health Centre	3	1	10836	0		Fahari ya jamii											1	0
Kajiado	Kajiado East	Mashuru Health Centre	3	1	2600	0		Fahari ya jamii											1	0
Kajiado	Kajiado East	Isinya Health Centre	2	1	36767	0		Fahali ya jamii											3	0
Kajiado	Kajiado East	Kima Dispensary	2	1	2139	0													0	0
Kajiado	Kajiado East	Kitengela Sub-County Hospital	4	1	56841	0		Fahari ya jamii	ADEO										8	0
Mombasa	Kisauni	Shimo-La Tewa Health Centre (GK Prison)	3	1	380	0		LVCT			Bbb	Bbb	Bbbb		0				2	1	100	1	1	1	1	0	0	0					2	0	1	0	0									1	2	2	3
Mombasa	Kisauni	Shimo Borstal Dispensary	2	1	350	0		None							None				1	0
Mombasa	Kisauni	Shimo La Tewa Annex GK Prison Dispensary	2	1	2940	0		Liverpool							None				1	0
Mombasa	Kisauni	Utange Dispensary	2	1	333333333	0		APHIA Pwani							None				1	0
Mombasa	Kisauni	Marimani CDF Dispensary	2	1	2206	0		Kenya Lung Disease TB and Leprosy							None				1	0
Kajiado	Kajiado West	Olooseos Dispensary	2	1	6253	0		None							None				1	0
Kajiado	Kajiado West	Olooltepes Dispensary	2	1	4324	0		None											0	0
Kajiado	Kajiado West	Olosho-Oibor Dispensary	2	1	3025	0		None											0	0
Kajiado	Kajiado West	Oldonyo Nyokie Dispensary	2	1	2542	0		None											0	0
Kajiado	Kajiado West	Kilonito Dispensary	2	1	3021	0		None											0	0
Kajiado	Kajiado West	Loodoariak Dispensary	2	1	3853	0		None											0	0
Kajiado	Kajiado West	Mile 46 Health Centre	3	1	12996	0		None											1	0
Kajiado	Kajiado West	Kmq Dispensary	2	1	3278	0		None							None				0	0
Kajiado	Kajiado West	Icross Dispensary	2	1	2120	0		None					0		None				0	0
Kajiado	Kajiado West	Oltepesi Dispensary	2	1	12348	0		Fahari ya Jamii							None				2	0
Kajiado	Kajiado West	Ewuaso Kedong Health Centre	3	1	3588	0		Fahari ya Jamii -Kajiado							No				1	0
Kajiado	Kajiado West	Olgumi Dispensary	2	1	578	0		None							None				0	0
Kajiado	Kajiado West	Kisharu Dispensary	2	1	673	0		None							None				0	0
Kajiado	Kajiado West	Najile Dispensary	2	1	1306	0		None							None				0	0
Kajiado	Kajiado West	Ilkilorit Dispensary	2	1	722	0		None							None				0	0
Kajiado	Kajiado West	Saikeri Dispensary	2	1	1139	0		None							None				0	0
Kajiado	Kajiado West	Kipeto Dispensary	2	1	841	0		None							None				0	0
Kajiado	Kajiado West	Esonorua Dispensary	2	1	725	0		None							None				0	0
Kajiado	Kajiado West	Shompole Health Centre	3	1	799	0		Inua Jamii							None				1	0
Kajiado	Kajiado West	Oloika Dispensary	2	1	840	0		None							None				0	0
Kajiado	Kajiado West	Ilparakuo dispensary	2	1	510	0		None							None				0	0
Kajiado	Kajiado West	GSU Field Dispensary (Kajiado)	2	1	605	0		None							None 1				1	0
Kajiado	Kajiado West	Oldorko Dispensary	2	1	623	0		None							None				0	0
Kajiado	Kajiado West	Olkiramatian Dispensary	2	1	831	0		None							None				0	0
Kajiado	Kajiado West	Musenke Dispensary	2	1	1151	0		None							None				0	0
Kajiado	Kajiado West	Entasopia Health Centre	3	1	1680	0		Fahari ya Jamii							None				1	0
Kajiado	Kajiado West	Mosiro Dispensary (Kajiado West)	2	1	3288	0		None							None				1	0
Kajiado	Kajiado Central	Emurua Dikir Dispensary	2	1	2107	0													0	0
Kajiado	Kajiado Central	Oloirimirim Dispensary	2	1	2500	0													0	0
Kajiado	Kajiado Central	Ilpartimaro Dispensary	2	1	800	0													0	0
Kajiado	Kajiado Central	Meto Dispensary	2	1	2308	0													0	0
Laikipia	Laikipia East	Matanya Dispensary	2	1	1022	0		Tujenge jamii	CHAT						None				1	0
Laikipia	Laikipia East	Nanyuki Cottage Hospital	4	2	1092	0		Tujenge jamii	CHAT						None				7	0
Laikipia	Laikipia East	Huruma Health Centre (Laikipia East)	4	4	1157	0		CHAK CHAP ZIMA	CHAT						None				2	0
Machakos	Kalama	Muumandu Health Center	3	1	1975	0		Chs	Tibu										1	0
Kajiado	Kajiado West	Singiraine Dispensary	2	1	613	0		None							None				0	0
Kajiado	Kajiado West	Torosei Dispensary	2	1	720	0		None							None				0	0
Kajiado	Kajiado West	Oloiyangalani Dispensary	2	1	504	0		None							None				0	0
Kajiado	Kajiado West	Murantawa Dispensary	2	1	600	0		None							None				0	0
Kajiado	Kajiado West	Oldonyo Lasho Dispensary	2	1	392	0		None							None				0	0
Kajiado	Kajiado West	Enkisukudo Dispensary	2	1	417	0		None							None				0	0
Kajiado	Kajiado West	Pakase Dispensary	2	1	951	0		None							None				0	0
Kajiado	Kajiado West	Enkoireroi Dispensary	2	1	777	0		None							None				0	0
Mombasa	Likoni	Mrima Maternity Hospital	4	1	28600	0		Afya pwani	Clinical health solutions	AHF					Community advocacy group	HIV free generation	KANCO	North Star Alliance	7	0
Mombasa	Likoni	Likoni District Hospital	4	1	28600	1	2	Afya Pwani	AHF	CHS					HIV free generation	KANCO	North Star Alliance		9	1	1.5	1	1	1	1	0	0	0					1	1	0	0	0									1	2	3	3
Mombasa	Likoni	Shika Adabu (MCM) Dispensary	2	1	2860	0		AHF	Afya Pwani	Lancet	Wofak				Amref				1	0
Mombasa	Likoni	Likoni Catholic Dispensary	2	4	2860	0		Afya Pwani							0				1	0
Mombasa	Likoni	Mtongwe Dispensary	2	1	2860	0		HJF MRI/KDF HIV PROGRAM	AHF						0				3	1	0.5	1	0										1	1	0	0	0									0
Mombasa	Likoni	NYS Dispensary (Kilindini)	2	1	2860	0		0							0				1	0
Mombasa	Likoni	Mbuta Model Health Centre	3	1	8580	0		Afya pwani							0				1	0
Kakamega	Mumias East	Eluche Dispensary	2	1	4748	1	2	ARMPATH											1	0
Kakamega	Mumias East	Mung'ang'a Dispensary	3	1	9234	1	2	ARMPARTH											1	0
Kakamega	Mumias East	Nyaporo Dispensary	2	1	9181	0													1	0
Kakamega	Mumias East	Makunga Rhdc	3	1	4912	1	2	Amparth											2	0
Kakamega	Lurambi	Elwesero Model Health Centre	3	1	3266	1	2	Ampath plus							Ampath	National TB program	County govt		2	0
Kakamega	Likuyani	Kongoni Health Centre	3	1	3933	0		Ampath	Nascop										2	0
Kakamega	Likuyani	Matunda Sub-County Hospital	4	1	5827	0		Ampath	Nascop						Community				4	0
Kakamega	Lurambi	Nabongo Dispensary	2	1	2737	1	1	Ampath							Global fund	Ampath			2	0
Kakamega	Lurambi	Kakamega County General Hospital	5	1	17428	1	2	Ampath	National TB program						Ampath	National TB program	County government		17	1	25	1	1	1	1	0	0	0					1	1	0	0	0									1	2	1	1
Kakamega	Malava	Shivakala Dispensary	2	1	976	0		N/a											0	0
Kakamega	Malava	Shihome Dispensary	2	1	2428	0		NA											0	0
Kakamega	Malava	Ikhanyi Dispensary	2	1	1880	0		NA											0	0
Kakamega	Malava	Muting'ong'o Dispensary	2	1	1973	0		Ampath											0	0
Kakamega	Malava	Shamberere Health Centre	3	1	2832	0		Nascop	Ampath										1	0
Kakamega	Malava	Chevoso Dispensary	2	1	2670	0		Ampath	Mwendo										1	0
Kakamega	Likuyani	Mabusi Health Centre	3	1	6852	0		Ampath	CABDA										2	0
Kajiado	Kajiado Central	Irmarba Dispensary	2	1	1235	0													0	0
Kajiado	Kajiado Central	Lorngoswa Dispensary	2	1	4007	0													0	0
Kajiado	Kajiado Central	Kajiado County Referral Hospital	5	1	30896	1	3	National TB program	Fahari ya kenya	CHAI	USAID	Kemsa							15	1	70	1	0										2	0	1	0	0									0
Kakamega	Malava	Chebwai Mission Dispensary	2	4	1107	0		Ampath	Komesha TB						Community health volunteers				1	0
Kakamega	Malava	Shivanga Health Centre	3	1	2618	0		Ampath											1	0
Kakamega	Malava	Namagara Dispensary	2	1	2212	0		Ampath											0	0
Kakamega	Likuyani	Sango Dispensary	2	1	1404	0		Ampath											1	0
Kakamega	Likuyani	Soy Sambu Dispensary	2	1	2846	0		Ampath											1	0
Laikipia	Laikipia North	Island Dispensary	2	1	916	0		Laikipia County							Laikipia County				0	0
Laikipia	Laikipia North	Maundo Meri Dispensary	2	1	719	0		Laikipia County							Laikipia County				0	0
Laikipia	Laikipia North	Luoniek Dispensary	2	1	504	0		Laikipia County							Laikipia County				0	0
Laikipia	Laikipia North	Minjore Dispensary	2	1	1028	0		Laikipia County							Laikipia County				0	0
Laikipia	Laikipia North	Ntalabany Dispensary	2	1	720	0		Laikipia County							Laikipia County				0	0
Kakamega	Lurambi	AP Line Dispensary	2	1	5216	1	2	Ampath							Gok	Ampath			3	0
Kakamega	Lurambi	Kakamega Central Nursing Home	3	2	0	0		Ampath							Gok kakamega county	Ampath			4	0
Kakamega	Mumias East	Kamashia Dispensary	3	1	1405	0		Amparth											1	0
Kakamega	Mumias East	Lusheya Health Centre	2	1	4010	0		Armpath											2	0
Kakamega	Mumias East	Elwakana Dispensary	2	1	874	0		Armpath											0	0
Kakamega	Mumias East	Elwasambi Dispensary	2	1	1584	0		Armpath											0	0
Kakamega	Mumias East	Shianda Dispensary	3	1	320	0		Armpath											2	0
Kakamega	Shinyalu	Kakamega Forest Dispensary	2	1	921	0		Kenya Aids Response Program	Komesha TB	County government					Community units				1	0
Kakamega	Shinyalu	Shinyalu Model Health Centre	3	1	5942	1	2	Ampath							CHVs				2	0
Kakamega	Shinyalu	Shikusi Dispensary	2	1	1652	0		Ampath	KICK						Chvs				1	0
Kakamega	Malava	Manda Dispensary	2	1	1726	0		Ampath											0	0
Kakamega	Malava	Chimoi Dispensary	3	4	1645	0		Ampath											1	0
Kakamega	Malava	Tombo Dispensary	2	1	762	0		Ampath											0	0
Kakamega	Malava	Silungai Dispensary	2	1	762	0		Ampath											0	0
Kakamega	Malava	Kuvasali Health Centre	3	1	2856	0		Ampath											1	0
Kakamega	Malava	Kimangeti Dispensary	2	1	2473	0		Fasi	Aphia plus										0	0
Kakamega	Likuyani	Likuyani Sub-County Hospital	4	1	8578	0		Ampath											6	0
Kakamega	Shinyalu	Shamakhubu Health Centre	3	1	1475	1	2	AMPATH							None				2	0
Kakamega	Malava	Sheywe Dispensary	2	1	809	0		None											0	0
Kakamega	Malava	Mukavakava Dispensary	2	1	833	0		None											0	0
Kakamega	Malava	Mukhuyu Dispensary	2	1	2023	0		None											0	0
Kakamega	Mumias West	St Mary's Hospital (Mumias)	4	4	29365	0		CARP	KOMESHA TB PROGRAM-KCCB										10	1	1.5	1	1	2 3	0	1	1	0					1	1	0	0	0									1	2	1	1
Kakamega	Shinyalu	Ileho Health Centre	3	1	3931	1	2	Ampath	GOK						CHVs	NGOS	KEMSA		1	0
Kakamega	Shinyalu	Kambiri Health Centre	3	1	3268	1	2	Ampath	GOK						CHVs	CHEWs			2	0
Kakamega	Shinyalu	Virhembe Nursing Home	3	2	1294	1	2	KEMSA							CHVs				2	0
Bungoma	Bumula	Muanda Dispensary	2	1	2281	0		Amphath							None				1	0
Bungoma	Bumula	Mwomo Dispensary	2	1	220	0		Amphath							None				1	0
Marsabit	Saku	Dirib Gombo Dispensary	2	4	998	0		Red cross Kenya	FH Kenya										1	0
Kitui	Kitui Central	GK Prison Dispensary (Kitui)	1	1	616	0		TB National Centre health	Chs										0	0
Kakamega	Malava	Malava Sub County Hospital	4	1	9306	1	3	Ampath											8	1	0.5	1	0										2	0	1	0	0									0
Kakamega	Malava	Mayuge Dispensary	2	1	2162	0		Ampath											0	0
Kakamega	Shinyalu	Lyson Manyatta Medical and Laboratory Services LTD	3	2	1500	1	2	None							CHVs				1	0
Kakamega	Khwisero	Sonak Community Medical Centre	3	2	1400	0		MOH	Ampath	Nephak					CHVS				3	0
Kakamega	Khwisero	Mwihila Mission Hospital	4	4	1735	0		MOH	Ampath	Nephak					Chvs				4	0
Kakamega	Khwisero	Mulwanda Health Centre	3	1	1655	0		Ampath							Chvs				1	0
Kakamega	Khwisero	Eshiabwali Health Centre	3	1	1132	0		Ampath plus	Cabda						None				1	0
Kakamega	Khwisero	Elwangale Health Centre	3	1	1219	0		Ampath	Cabda						None				1	0
Kakamega	Khwisero	Eshinutsa Health Centre	3	1	1307	0		Ampath							None1				1	0
Kakamega	Khwisero	Khwisero Health Centre	3	1	5226	0		Ampath	Cabda						None				2	0
Kakamega	Khwisero	Namasoli Health Centre	3	4	1306	0		Ampath	Komesha TB						None				1	0
Kakamega	Lugari	Maturu Dispensary	2	1	12018	0		Ampathplus	Nascop						Cabda	Mwendo			0	0
Kakamega	Lugari	Matete Health Centre	3	1	19890	1	2	Ampathplus	Nascop						Mwendo	Cabda			3	0
Kakamega	Lugari	Mahanga Dispensary (Lugari)	2	1	8960	0		Ampathplus	Nascop						Cabda	Mwendo			0	0
Kakamega	Mumias East	Khaunga Dispensary	3	1	2929	1	3	AMPARTH	CABDA										1	0
Kakamega	Mumias East	Musango Dispensary	2	1	1156	0		Amparth											0	0
Kakamega	Mumias East	Malaha Dispensary	2	1	2458	0		Amparth											0	0
Kajiado	Loitokitok	Loitokitok Sub County Hospital	4	1	7800	0		USAID Kenya_ fahari ya jamii	Ministry of Health-Kenya										10	1	1.5	1	0										1	1	0	0	0									0
Kajiado	Loitokitok	Immurtot Health Centre	3	1	3309	0		Nairobi University	USAID_ afya ya jamii	MOH-Kenya					MOH Kenya	County government			1	0
Kakamega	Likuyani	Matunda Maternity Home	3	2	3013	0		Amparth	Nascop										2	0
Kakamega	Ikolomani	Shihalia Dispensary	2	1	527	0		AMPATH											0	0
Kakamega	Ikolomani	Shibwe Sub-County Hospital	3	1	782	0		Ampath											4	0
Kakamega	Ikolomani	Kilingili Health Centre	3	1	12295	0		Ampath											2	0
Kakamega	Ikolomani	Iguhu Sub County Hospital	4	1	4267	0		PATH USAID							GOK	CHV			3	0
Kakamega	Ikolomani	Shiseso Health Centre	3	1	3287	0		PATH							County government of Kakamega				2	0
Kakamega	Khwisero	Muhaka Health Centre	3	1	2003	0		Ampath							None				1	0
Kakamega	Khwisero	Ebuhala Health Centre	3	1	1394	0		Ampath	NTLLDP						None				1	0
Kakamega	Khwisero	Mundoli Health Centre	3	4	1132	0		Ampath	Komesha TB						None				1	0
Kakamega	Shinyalu	Mukumu Hospital	4	4	831	1	2	Kenya Aids Respont Programme	Komesha TB programme	KCCB	KABDA				CHVs				8	0
Kakamega	Shinyalu	Shikusa Health Centre	3	1	283	1	2	LVCT							CHVs				3	0
Kakamega	Malava	Chegulo Dispensary	2	1	2123	0		Ampath											0	0
Kakamega	Malava	Chombeli Health Centre	3	1	3722	0		Ampath											1	0
Kakamega	Malava	Kamuchisu Dispensary	2	1	1737	0		Ampath											0	0
Kakamega	Navakholo	Navakholo Sub-District Hospital	4	1	6777	1	3	Amphathy	Cabda	Nephak					Community health worker's	Mentor mother's	HTC		6	0
Kakamega	Ikolomani	Savane Dispensary	2	1	1802	0		PATH							Gok	CHV	Local leaders		1	0
Kiambu	Kiambu Town	St Ann Lioki Dispensary	2	1	987	1	3	County government							None				1	0
Kiambu	Kiambu Town	Riabai Dispensary	2	1	1469	1	3	County government							County government				1	0
Mombasa	Nyali	Kongowea Health Centre	3	1	29828	0		AHF Kenya	AFYA Pwani- project ended						KANCO	North Star Alliance	AFYA Pwani- project ended		2	0
Kiambu	Kiambu Town	Ting'ang'a Dispensary	2	1	1734	0		County government							County government				1	0
Kajiado	Loitokitok	Oloirien Dispensary	2	1	960	0		MOH-KENYA							MOH-KENYA				0	0
Kiambu	Kabete	Nyathuna Level 4 Hospital	4	1	1300	0		Crissp plus	Kaptld						N/a				1	0
Mombasa	Kisauni	Junda Dispensary	2	1	10000	0		AHF Kenya	AFYA Pwani- project ended						KANCO				3	0
Kakamega	Malava	Mugai Dispensary	2	1	2299	0		Ampath											0	0
Kakamega	Malava	Imbiakalo Dispensary	2	1	2118	0		Ampath											0	0
Kakamega	Malava	Makhwabuye Dispensary	2	1	809	0		Ampath											0	0
Kakamega	Malava	Malichi Dispensary	2	1	1722	0													0	0
Kiambu	Kabete	Wangige Sub-County Hospital	4	1	25283	0		Crissp plus							None				7	0
Kajiado	Loitokitok	Imbirikani Dispensary	2	1	1645	0		MOH-KENYA							MOH-KENYA				0	0
Kajiado	Loitokitok	Amboseli Dispensary	2	1	878	0		MOH-KENYA							MOH-KENYA				0	0
Kajiado	Loitokitok	Oloolakir Dispensary	2	1	1080	0		MOH-KENYA							MOH-KENYA				0	0
Kajiado	Loitokitok	Inkariak Ronkena Dispensary	2	1	720	0		MOH-KENYA							MOH-KENYA				0	0
Kajiado	Loitokitok	Kimana Health Centre	3	1	5000	1	3	MOH-KENYA	USAID_ Afya ya jamii						MOH-KENYA	County government of Kajiado			3	0
Kajiado	Loitokitok	Oltiasika Dispensary	2	1	430	0		MOH-KENYA							MOH-KENYA				0	0
Kajiado	Loitokitok	Olgulului Health Centre	3	1	840	0		MOH-KENYA							MOH-KENYA				0	0
Kajiado	Loitokitok	Meshenani Dispensary	2	1	720	0		MOH-KENYA							MOH-KENYA				0	0
Kakamega	Lurambi	Lumino Maternity and Nursing Home	3	2	629	1	2	County general hospital staff							County staff				2	0
Kakamega	Lurambi	Eshisiru Medical Cottage	3	2	50	1	2	Gok							Gok				2	0
Kakamega	Mumias East	Shianda Dispensary	3	1	1248	0		Amparth											2	0
Mombasa	Mvita	King'orani Prison Dispensary	2	1	2868	0		LVCT	KANCO	County government					Community units/CHVs				1	0
Mombasa	Mvita	Mwembe Tayari Dispensary	2	1	2460	0		None							Community units/CHVs				2	0
Mombasa	Mvita	Tononoka Ap Dispensary (Tononoka)	2	1	2870	0		County government							Community units/CHVs				2	0
Mombasa	Mvita	Kaderboy Medical Clinic (Old Town)	3	1	9000	0		County government community							Community units/CHV				3	0
Mombasa	Mvita	Cdc Ganjoni Dispensary	2	1	2890	0		County government							Community unit /CU				2	1	0.83	1	0										1 2	1	1	0	0									0
Mombasa	Mvita	Majengo Dispensary (Mombasa)	2	1	2870	0		County government							None				2	0
Mombasa	Mvita	State House Dispensary (Mombasa)	2	1	2050	0		National government							None				1	0
Kiambu	Kabete	Karura Ka Nyungu Dispensary	2	1	1100	0		Crissp plus							N/a				0	0
Kiambu	Kiambu Town	Kiambu County Referal Hospital	5	1	27186	1	3	Crissp							County government	Kipewa	Lvct		11	1	0.8	1	1	2 3	0	1	1	0					1	1	0	0	0									1	2	3	3
Kiambu	Kabete	Kahuho Community Dispensary	2	1	3500	0		Crissp plus							N/a				0	0
Kajiado	Kajiado East	Simba Health Centre	3	1	10836	0		Fahari ya jamii											1	0
Kakamega	Malava	Malekha Dispensary	2	1	2028	0		Ampath											0	0
Mombasa	Mvita	Railways Dispensary (Mombasa)	2	1	2870	0		County government							WOFAK				1	0
Kitui	Kitui East	Mutitu Sub County Hospital	4	1	1686	0		Chis	Kanco						Gok				3	0
Kitui	Kitui East	Itiko Dispensary	2	1	560	0		Chs							Gok				0	0
Kitui	Kitui East	Zombe Sub County Hospital	4	1	1298	0		Chs							Gok				1	0
Kitui	Kitui East	Ngelani Dispensary	2	1	476	0		Chs							Gok				0	0
Kitui	Kitui East	Kyamatu Dispensary	2	1	1005	0		Chs							Gok				0	0
Kitui	Kitui East	Muthungue Dispensary	2	1	981	0		Chs							Gok				0	0
Kitui	Kitui East	Voo Health Centre	3	1	1537	0		Chs							Gok				1	0
Kitui	Kitui East	Mwitika Health centre	3	1	1086	0		Chs							Gok				1	0
Kitui	Kitui East	Nzangathi Health Centre	3	1	1182	0									Chs	Kanco			1	0
Kitui	Kitui East	Katumbu Dispensary	2	1	732	0		Chs							Gok				0	0
Kitui	Kitui East	Kamaembe Dispensary	2	1	547	0		Chs							Gok				0	0
Kitui	Kitui East	Kasunguni Dispensary	2	1	706	0		Chs							Gok				0	0
Kitui	Kitui East	Twambui Dispensary	2	1	597	0		Chs							Gok				0	0
Kitui	Kitui East	Kanzauwu Dispensary	2	1	384	0		Chs							Gok				0	0
Kitui	Kitui East	Katumbu Dispensary	2	1	809	0		Chs							Gok				0	0
Kitui	Kitui East	Kaumu Health Centre	3	1	754	0		Chs							Gok				1	0
Kakamega	Lugari	Chekalini Health Centre	3	1	10920	1	2	AMPATH Plus							Mentor mothers	CHVs			1	0
Kakamega	Lugari	Munyuki Dispensary	2	1	10065	0		AMPATH							Mentor mothers	CHVs			0	0
Kakamega	Lugari	National Youth Service Dispensary (Turbo)	2	1	8380	1	2	AMPATH PLUS							Chvs	Mother mentors			1	0
Kakamega	Lugari	St Charles Lwanga Health Centre	3	2	6363	0		Lumakanda hospital							Chvs				1	0
Kakamega	Lugari	Mautuma Sub County Hospital	4	1	1926	1	2	AMPATH							Mother mentors				3	0
Kakamega	Lugari	Nzoia Matete Dispensary	2	1	11304	0		Ampathplus	Nascop						Mwendo	Cabda			0	0
Kakamega	Lugari	Vuyika Dispensary	2	1	6335	0		Ampathplus	Nascop						Cabda	Mwendo			0	0
Kakamega	Lugari	Lumani Dispensary	2	1	9655	0		Ampathplus	Path	Nascop					Mwendo	Cabda			1	0
Kakamega	Lugari	Lugari Forest Dispensary	2	1	7335	0		Ampathplus	Path	Nascop					Cabda	Mwendo			1	0
Marsabit	North Horr	North Horr Health Centre	2	4	2400	0													1	0
Kitui	Kitui East	Chuluni Health Centre	3	1	732	0		Chs							Gok				1	0
Kajiado	Kajiado Central	Illmotiok Dispensary	2	1	4800	0								0				0	0	0
Kajiado	Kajiado Central	Olelleshwa Dispensary	2	1	1225	0													0	0
Marsabit	North Horr	Bubisa Dispensary	3	1	1855	0		MOH	NASCOP						CHVS	MMSG			1	0
Kitui	Kitui East	Yanzuu Health Centre	3	1	1983	0		Chs							Gok				1	0
Kakamega	Lurambi	Eshirembe Dispensary	2	1	2673	0		AMPATH Plus											0	0
Kakamega	Lurambi	Isumba Dispensary	2	1	1089	0		AMPATH Plus											0	0
Kakamega	Lurambi	Eshikhuyu Dispensary	2	1	935	0		AMPATH plus											0	0
Kakamega	Lurambi	Emukaba Dispensary	2	1	1357	0		AMPATH PLUS											0	0
Kakamega	Lurambi	Sakali Dispensary	2	1	1107	0		AMPATH plus											0	0
Kakamega	Lurambi	GK Prisons Dispensary (Kakamega Central)	2	1	1841	1	3	LVCT											1	0
Kakamega	Lurambi	Elukhambi Dispensary	2	1	1072	0		AMPATH Plus											0	0
Kakamega	Lurambi	Matioli Dispensary	2	1	1108	0		AMPATH PLUS											0	0
Kakamega	Lurambi	Bukura Health Centre	3	1	3748	0		Ampath plus											1	0
Kakamega	Lurambi	Emusanda Dispensary	3	1	2080	1	3	AMPATH	Vesterguard										1	0
Kakamega	Lurambi	Nala Maternity and Nursing Home	4	2	3334	0		AMPATH											4	0
Kitui	Kitui East	Yoonye Dispensary	2	1	569	0		Chs							Gok				0	0
Marsabit	North Horr	Dukana Health Centre	3	1	3351	0													0	0
Marsabit	North Horr	Kalacha Sub County Referral Hospital	4	1	2058	0													2	0
Mombasa	Nyali	Mbungoni Catholic Dispensary (CBHC)	3	4	20000	0		Christian health association of Kenya	County MOH						Community	Chvs			2	0
Mombasa	Nyali	Kisauni Health Centre	2	1	10000	0		Amref TB	Afya pwani						Lvct	Red Cross			2	0
Mombasa	Nyali	Ziwa La Ng'ombe Health Centre	2	1	10000	0		Amref TB	Afya pwani						Community				1	0
Mombasa	Nyali	Maweni CDF Dispensary	2	1	10000	0		Afya pwani	Amref TB						Community				2	0
Mombasa	Nyali	Bamburi Dispensary	2	1	10000	0		Amref TB	Ahf						Afya pwani				2	0
Mombasa	Kisauni	Coast General Teaching and Referral Hospital Vikwatani Outreach Centre	3	1	30000	0		Amref TB	Afya pwani						Community	Chvs			5	0
Kitui	Mwingi Central	Waita Health Centre	3	1	244	0		Center for health solution	Gok	Kanco					Chvs				1	0
Kitui	Mwingi Central	Kalitini Dispensary	2	1	555	0		None											0	0
Kitui	Mwingi Central	Kyumbe Dispensary	2	1	20	0		None											0	0
Kitui	Mwingi Central	Kalanga Dispensary	2	1	279	0		None											0	0
Kitui	Mwingi Central	Maai Dispensary	2	1	416	0		None											0	0
Kitui	Mwingi Central	Ukasi Model Health Centre	3	1	1435	0		None											1	0
Kitui	Mwingi Central	Thitha Dispensary	2	1	557	0		Chs											0	0
Kitui	Mwingi Central	Karunga Dispensary	2	1	379	0		None											0	0
Kitui	Mwingi Central	Kanyunga Health Centre	3	1	3888	0		None											11	0
Kitui	Mwingi Central	Mutwangombe Dispensary	2	1	428	0		Kanco											0	0
Kitui	Mwingi Central	Kalisasi Health Centre	3	1	850	0		None											1	0
Kitui	Mwingi Central	Mathyakani Dispensary	2	1	300	0		None											0	0
Kitui	Mwingi Central	Enziu Dispensary	2	1	517	0		None											0	0
Kitui	Mwingi Central	Nguni Health Centre	3	1	1480	0			CHS	Kanco									1	0
Kitui	Mwingi Central	Kawala Dispensary (Mwingi Central)	2	1	281	0		None											0	0
Kitui	Mwingi Central	Nyanyaa Dispensary	2	1	303	0		None											0	0
Kitui	Mwingi Central	Muono Dispensary	2	1	121	0		None											1	0
Kitui	Mwingi Central	Lundi Dispensary	2	1	294	0			None										0	0
Kitui	Mwingi Central	Mutyangome Dispensary	2	1	485	0		None											0	0
Kitui	Mwingi Central	Ngieni Community Dispensary	2	1	240	0		None											0	0
Kitui	Mwingi Central	Nuu Sub County Hospital	4	1	1449	0		Chs	Kanco										2	0
Kitui	Mwingi Central	Kavindu Health Centre	3	1	488	0		None											1	0
Kitui	Mwingi Central	Mwambiu Dispensary	2	1	351	0		None											0	0
Kitui	Mwingi Central	Mui Dispensary	2	1	553	0		None											1	0
Kitui	Mwingi Central	Nyaani Dispensary	2	1	616	0		None											0	0
Kitui	Mwingi Central	Mathuki Health Centre	3	1	1139	0		Chs											1	0
Kitui	Mwingi Central	Kalitini Dispensary	2	1	555	0		None											1	0
Kitui	Mwingi Central	Ngiluni Dispensary (Mwingi Central)	2	1	321	0		None											0	0
Kitui	Mwingi Central	Ngiluni Dispensary (Mwingi Central)	2	1	456	0		None											0	0
Kitui	Mwingi Central	Ikuusya Dispensary	2	1	329	0		None											0	0
Kitui	Mwingi Central	Yatwa Dispensary	2	1	295	0		None											1	0
Kitui	Mwingi Central	Matulani Dispensary	2	1	94	0		None											0	0
Kitui	Mwingi Central	Matulani Dispensary	2	1	94	0		None											0	0
Kitui	Mwingi Central	Mwambui Dispensary	2	1	351	0		None											0	0
Kitui	Mwingi Central	Muyuni Dispensary	2	1	404	0		None											0	0
Kitui	Mwingi Central	Musukini Dispensary	2	1	303	0		None											0	0
Kitui	Mwingi Central	Nduvani Dispensary	2	1	147	0		None											0	0
Kitui	Mwingi Central	Kamulewa Dispensary	2	1	365	0		None											1	0
Kitui	Mwingi Central	CHS Mwingi Central Dice	2	3	0	0		Chs											0	0
Kiambu	Kiambaa	Karuri Level 4 Hospital	4	1	22382	1	3	Crissp							Chvs				4	0
Kiambu	Kiambaa	Muchatha Dispensary	2	1	5151	1	3	Crissp	Captld						Chv				2	0
Kiambu	Kiambaa	Muchatha Dispensary	2	1	5151	1	3	Crissp	Captld						CHVs				2	0
Kiambu	Kiambaa	Gathanga Health Centre	3	1	18604	1	3	Crissp							Chv				2	0
Kiambu	Kiambaa	Gathanga Health Centre	3	1	18604	1	3	Crissp							CHVs				2	0
Kiambu	Kiambaa	Ndenderu Dispensary	2	1	23075	1	3	Kaptld							Chvs				1	0
Kiambu	Kiambaa	Ndenderu Dispensary	2	1	23075	1	3	Kaptld							Chvs				1	0
Kitui	Mwingi Central	Tuvaani Dispensary	2	1	102	0		None											0	0
Kitui	Mwingi Central	Wingemi Health Centre	3	1	486	0		None											0	0
Mombasa	Changamwe	Port Reitz Sub County Hospital	4	1	3397	1	3	CANCO	AHF	Afya pwani					Community units				9	1	1	1	0										1	1	0	0	0									0
Mombasa	Changamwe	Coast General Teaching and Referral Hospital (Chaani Outreach Centre)	4	1	3397	1	3	Afya pwani	CANCO						Chiefs	Village elders	Community units		5	0
Mombasa	Changamwe	Magongo (MCM) Dispensary	2	1	340	1	3	Canco	Afya pwani						Chief	Village elders	Community units		2	0
Mombasa	Changamwe	Bokole CDF Dispensary	3	1	1019	1	3	Afya pwani	Canco						C.Us				2	0
Mombasa	Jomvu	Miritini CDF Dispensary	3	1	1019	1	3	Afya pwani							Department of health Mombasa county	Chief	Village elders	Community units	2	0
Mombasa	Jomvu	Miritini (MCM) Dispensary	2	1	340	1	3	Canco							Community units				1	0
Mombasa	Jomvu	Jomvu Model Health Centre	3	1	1019	1	3	Canco							Community units				2	0
Mombasa	Jomvu	Jomvu Kuu (MCM) Dispensary	2	1	340	1	4	Canco							Community units				1	0
Mombasa	Jomvu	Mikindani (MCM) Dispensary	2	1	340	1	3	AHF	Canco						CHVs				3	0
Mombasa	Jomvu	Mikindani Catholic Dispensary	3	4	1019	1	2	CHAC							Church	CHVs			2	0
Kitui	Kitui East	Kilonzo Dispensary	2	1	548	0									Chs	Kanco			0	0
Kitui	Kitui East	Ikuyuni Dispensary	2	1	755	0									Kanco	Chs			0	0
Kitui	Kitui East	Inyuu Dispensary	3	1	1250	0									Chs	Kanco			1	0
Kitui	Kitui East	Yiuku Dispensary	2	1	548	0									Chs	Kanco			0	0
Kitui	Kitui East	Malalani Health Centre	3	1	1074	0									Chs	Kanco			2	0
Kitui	Kitui East	Makongo Dispensary	2	1	543	0									Kanco	Chs			0	0
Kitui	Kitui East	Kaliku Dispensary	2	1	989	0									Chs	Kanco			0	0
Kitui	Kitui East	Kinakoni Dispensary	2	1	1096	0									Chs	Kanco			0	0
Kitui	Kitui East	Endau Dispensary	2	1	1491	0									Chs	Kanco			0	0
Kitui	Kitui East	Yoonye Dispensary	2	1	569	0									Chs	Kànco			0	0
Kitui	Kitui East	Kikuu Dispensary	2	1	516	0									Chs	Kanco			0	0
Kitui	Kitui East	Kyaango Dispensary	2	1	1012	0									Chs	Kanco			0	0
Kitui	Kitui East	Matundu Dispensary	2	1	602	0		Chs							Gok				0	0
Kiambu	Kiambaa	Kihara Sub County Hospital	4	1	249005	1	2	Crissp							Chvs				5	0
Nairobi	Kasarani	Njiru Health Centre	3	1	33377	1	2	UMB	Kicosep	Fahali ya Jamii					UNB	MWENDO			3	0
Kiambu	Kiambaa	Kihara Sub County Hospital	4	1	249005	1	2	Crissp							Chvs				5	0
Nairobi	Kamukunji	Pumwani Maternity Hospital	5	1	314436	1	3	CHEB	Nairobi University	None					None	None			6	1	0.5	1	0										1	1	0	0	0									0
Nairobi	Kasarani	Kasarani Health Centre	3	1	41184	1	3	Fahari ya jamii	Kicoshep	AHF					None				4	0
Nairobi	Embakasi East	Embakasi Health Centre	3	1	46684	0		University of Maryland							Malteser				3	0
Nairobi	Dagoretti South	Waithaka Health Centre	3	1	65549	0		UMB											4	0
Nairobi	Kasarani	Maji Mazuri Dispensary (Clay City)	2	1	29317	0		None							None				2	0
Nairobi	Embakasi East	Embakasi Health Centre	3	1	13391	0		None							None				2	1	0	1	0										4	0	0	0	1									0
Nairobi	Embakasi North	Dandora I Health Centre	2	1	18917	1	2	UMB	Cheb						Team peer				4	0
Nairobi	Embakasi North	Ushirika Dispensary (Dandora)	2	1	14331	0		AHF							None				2	0
Nairobi	Embakasi North	Dandora II Health Centre	3	1	29351	1	2	Fahari ya Jamii	Kicoshep						Dreams	Wofak			4	0
Kiambu	Kiambaa	Kihara Sub County Hospital	4	1	249005	1	2	CRISSP							Chvs				5	0
Kitui	Kitui Rural	Kanyangi Sub County Hospital	4	1	1544	0		CHS							NASCOP				2	0
Kitui	Kitui Rural	Nthongoni Health Centre (Kitui Rural)	3	1	1525	0		CHS							Nascop				1	0
Kitui	Kitui Rural	Kenyatta University Health Unit	2	1	76	0		Main campus KU							Gok				1	0
Kitui	Kitui Rural	South Eastern Kenya University (Seku) Health Unit	2	1	532	0		None							Gok				1	0
Kitui	Kitui Rural	Kiseuni Dispensary (Kitui Rural)	2	1	657	0		CHS							GOK				1	0
Kitui	Kitui Rural	Kwa Vonza Dispensary	2	1	875	0		CHS							Gok				1	0
Kitui	Kitui Rural	Kisasi Health Centre (Kitui Rural)	3	1	2098	0		CHS							GOK				1	0
Kitui	Kitui Rural	Mbitini Health Centre	3	1	1997	0		Chs							Gok				1	0
Kitui	Kitui Rural	Ngangani Dispensary	2	1	1319	0		County government							Gok				1	0
Kitui	Kitui Rural	Yatta Health Centre	3	1	1876	0		Chs							Gok				1	0
Nairobi	Dagoretti South	Chandaria Health Centre	3	1	7108	0		UMB											2	0
Nairobi	Embakasi East	Embakasi Health Centre	3	1	100000	0		None							None				1	0
Nairobi	Embakasi East	Embakasi Health Centre	2	1	15214	0		Liverpool							None				0	0
Nairobi	Embakasi East	Kayole Soweto Dispensary	2	1	52780	0		Global fund	AHS						0				1	0
Nairobi	Dagoretti North	Riruta Health Centre	3	1	84130	0		UMB											7	0
Nairobi	Embakasi North	Kariobangi Health Centre	2	1	13178	1	3	Fahari ya jamii							None				5	0
Nairobi	Embakasi East	Embakasi Health Centre	3	1	129681	0		University of Nairobi	AHF						0				5	0
Kajiado	Loitokitok	Kuku Dispensary	2	1	350	0		MOH-KENYA							MOH-KENYA				0	0
Kajiado	Loitokitok	Langata Enkima Dispensary	2	1	670	0		MOH-KENYA							MOH-KENYA				0	0
Kitui	Kitui Central	Kitui County referral Hospital	4	1	11747	1	2	Chs	TB national Centre										21	1	50	1	0										1	1	0	0	0									0
Kitui	Kitui Central	Usiani Dispensary	1	1	405	0		None											0	0
Kitui	Kitui Central	Makaani Dispensary	1	1	228	0		None											0	0
Kitui	Kitui Central	Mikuyuni Dispensary	1	1	458	0		None											0	0
Kitui	Kitui Central	Katulani Sub County Hospital (Kitui)	3	1	5288	1	3	Chs	Tb national disease Centre	Global fund									1	0
Kitui	Kitui Central	Kavuta Dispensary	2	1	645	0		Chs	National TB programme										0	0
Kitui	Kitui Central	Miambani Health Centre	3	1	497	0		Chs											1	0
Kitui	Kitui Central	Makaani Dispensary	3	1	1567	0		Chs											1	0
Kitui	Kitui Central	Tiva Dispensary	2	1	814	1	2	Chs	National TB programme										1	0
Kitui	Kitui Central	Wanzua Dispensary	2	1	1109	0		Chs	National TB programme										1	0
Kitui	Kitui Central	Ndumoni Dispensary	2	1	337	0		Chs											0	0
Kitui	Kitui Central	Kabaa Dispensary	2	1	491	0		Chs											0	0
Kitui	Kitui Central	Kalikuvu Dispensary	2	1	215	0		Chs											0	0
Kitui	Kitui Central	Kaliakakya Dispensary	2	1	243	0													0	0
Kitui	Kitui Central	Kakuuni Dispensary	2	1	508	0													0	0
Kitui	Kitui Central	Itoleka Dispensary	2	1	561	0													0	0
Kitui	Kitui Central	Kisyoka Dispensary	2	1	182	0													0	0
Kitui	Kitui Central	Nzunguni Dispensary	2	1	489	0													0	0
Kitui	Kitui Central	Mangina Dispensary	2	1	245	0													0	0
Kitui	Kitui Central	Syongila Dispensary	2	1	424	0													0	0
Kitui	Kitui Central	Township Dispensary (Kitui)	2	1	165	0													0	0
Kitui	Kitui Central	Kamandio Dispensary	2	1	506	0													0	0
Kitui	Kitui Central	Wii Dispensary	2	1	254	0													0	0
Kitui	Kitui Central	Kiviu Dispensary	2	1	362	0													0	0
Kitui	Kitui Central	Mutukya Dispensary	2	1	557	0													0	0
Kitui	Kitui Central	Mwanyani/Malili Dispensary (Kitui Central)	2	1	37	0													0	0
Kitui	Kitui Central	Kyandui Dispensary	2	1	156	0													0	0
Kitui	Kitui Central	Kyalilini Dispensary	2	1	265	0													0	0
Kitui	Kitui Central	Kitundu Dispensary	2	1	357	0		Chs											0	0
Kitui	Kitui Central	Museve Dispensary	2	1	850	0		Chs											1	0
Kitui	Kitui Central	Waluku Dispensary	2	1	101	0		Chs											0	0
Kitui	Kitui Central	Kyambiti Dispensary	2	1	450	0		Chs	National TB programme										0	0
Kitui	Kitui Central	Kangalu Dispensary	2	1	462	0		Chs											0	0
Kitui	Kitui Central	GK Prison Dispensary (Kitui)	2	1	616	0		Chs	National TB programme										0	0
Kitui	Kitui Central	Tungutu Health Centre	3	1	686	0		Chs	National TB programme										1	0
Kitui	Kitui Central	Kyangunga Health Centre	3	1	1159	0													1	0
Kitui	Kitui Central	Yakalia Dispensary	2	1	367	0		Chs											1	0
Kitui	Kitui Central	Kitui county beyond Zero campaign kbz 544y	1	1	11747	0													0	0
Kitui	Kitui Central	Makaani Dispensary	2	1	228	0													0	0
Kitui	Kitui Central	Kasyala Health Centre	3	1	893	1	2	Tb national programme											1	0
Kitui	Kitui Central	Mulundi Dispensary	2	1	357	0													0	0
Kitui	Kitui Central	Miambani Health Centre	3	1	497	0		Chs											1	0
Nairobi	Embakasi Central	Mama Lucy Kibaki Hospital (Embakasi)	4	1	161837	1	2	Centre for Health Solutions	Fahari ya Jamii	Amref	Malteser				Community Health volunteers				30	1	1.5	1	0										1 2 4	1	1	0	1									0
Nairobi	Embakasi Central	Kayole II Sub-District Hospital	3	1	50150	1	2	Afya ya jamii	Amref	Malteser	CHS				5Community health volunteers	PHOs			5	0
Nairobi	Dagoretti South	Uthiru Muthua Dispensary	3	1	5600	0		UMB											4	0
Nairobi	Dagoretti North	Gatina Dispensary(Dagoretti)	2	1	7700	0		None											2	0
Kitui	Kitui Central	Kathungi Dispensary	2	1	435	0		Chs											0	0
Kiambu	Juja	Juja Farm Health Centre	3	1	735	0		Chrissp							Nil				1	0
Kiambu	Juja	Athi Dispensary	2	1	206	0		None							None				0	0
Kiambu	Juja	Gachororo Health Centre	3	1	7438	1	1	CRISSP_UON	AMREF	KAPTLD	LVCT_HEALTH				NCCK_Orphans and vulnerable children.				2	0
Kiambu	Juja	Hamundia Health Centre	3	1	1343	0		Cripps							None				2	0
Kiambu	Juja	Mugutha Dispensary	2	1	693	0		None							None11				1	0
Nairobi	Embakasi West	Umoja Health Centre	2	1	57000	0		CIHEB - UOM							tty				4	0
Kiambu	Juja	GSU Dispensary (Ruiru)	2	1	552	0		crisps							None				1	0
Kiambu	Ruiru	Ruiru Sub-County Hospital	3	1	40246	0		Crisps							Nil				4	0
Kiambu	Ruiru	Mutonya Dispensary	2	1	17480	0		None							None				1	0
Nairobi	Embakasi West	Kariobangi South Clinic	2	1	35363	0		Fahari ya Jamii	G.O.K	Others					Fahari ya Jamii	M.O.H			2	0
Nairobi	Kasarani	Ruai Health Centre	2	1	37387	0		Ciheb	NMS						Muemdo				2	0
Kiambu	Juja	Ndururumo Dispensary	2	1	705	0		None None							None				1	0
Kitui	Kitui South	Ikanga Sub county Hospital	4	1	1624	1	2	CHS							Chvs				3	0
Kitui	Kitui South	Kisayani Health Centre	3	1	1000	0		Chs							Chvs				1	0
Kitui	Kitui South	Mutomo Sub county Hospital	4	1	1887	1	3	Chs							Chvs				4	1	0.5	1	0										1	1	0	0	0									0
Kitui	Kitui South	Ikutha Sub County Hospital	4	1	3299	1	3	Chs							Chs				4	0
Kitui	Kitui South	Mwala Dispensary	2	1	520	0		Kanco	None	None	None				None				0	0
Kitui	Kitui South	Kayang'ombe Dispensary	2	1	492	0		Kanco							None				0	0
Kitui	Kitui South	Katyethoka Health Centre	2	1	1060	0		Kanco	Chak						None				1	0
Nairobi	Kibra	Mbagathi District Hospital	4	1	62800	1	2	KEMRI	After jijini						Kemri	After jijini			24	1	80	1	0										1	1	0	0	0									0
Nairobi	Kibra	Kibera D.O. Dispensary	3	1	3569	1	1	University of Maryland							University of Maryland				4	0
Nairobi	Kibra	Mbagathi District Hospital	4	1	10000	1	3	Kmn							Wam				20	1	1.5	1	0										1	1	0	0	0									0
Nairobi	Langata	Nairobi West Men's Prison Dispensary	2	1	600	0		LVCT	N/A	N/A	N/A				N/A				2	0
Nairobi	Kibra	Kibera Community Health Centre (Amref)	3	1	7950	0		Amref Health Africa							N/A3				3	0
Nairobi	Langata	Uhuru Camp Dispensary (O P Admin Police)	2	1	348	0		University of Maryland							N/A				2	0
Kiambu	Ruiru	Ruiru GK Prison Dispensary	2	1	1500	0		Nil							Nil				2	0
Kitui	Mwingi West	Kiomo Dispensary	2	1	500	0		CHC	TB program						NGO				0	0
Kitui	Mwingi West	Thaana Nzau Dispensary	2	1	572	0		CHS	KANCO						CBO				0	0
Kitui	Mwingi West	Winzyeei Health Centre	3	1	632	0		CHS	KANCO						CBO				1	0
Kitui	Mwingi West	Kasevi Dispensary	2	1	638	0		CHS	KANCO						CBO				0	0
Kitui	Mwingi West	Kea Dispensary	2	1	60	0		CHS	KANCO						CBO				0	0
Kitui	Mwingi West	Kisovo Dispensary	2	1	144	0		CHS	KANCO						CBO				0	0
Kitui	Mwingi West	Kikiini Dispensary	2	1	859	0		Chs							CBO				0	0
Kitui	Mwingi West	Nzauni Dispensary	2	1	462	0		CHS	TB program						CBO				0	0
Kitui	Mwingi West	Katalwa Dispensary	2	1	533	0		CHS	KANCO						CBO				0	0
Kitui	Mwingi West	Nzatani Dispensary	2	1	1592	0		Chs	KANCO						CBO				0	0
Kitui	Mwingi West	Nzeluni Health Centre	3	1	864	0		CHS	KANCO						CHS				1	0
Kitui	Mwingi West	Mumbuni Dispensary	2	1	594	0		CHS							CHS	KANCO			0	0
Kitui	Mwingi West	Thonzweni Dispensary	2	1	693	0		CHS	KANCO						CHS	KANCO			0	0
Kitui	Mwingi West	Kanyekini Dispensary	2	1	267	0		CHS							None				0	0
Kitui	Mwingi West	Kavaini Dispensary	2	1	393	0		CHS	KANCO						None				0	0
Kitui	Mwingi West	Kavuvwani Dispensary	2	1	418	0		CHS	KANCO						None				0	0
Kitui	Mwingi West	Karura Dispensary	2	1	370	0		Chs							None				0	0
Kitui	Mwingi West	Nzawa Health Centre	3	1	984	1	2	CHS							KANCO				1	0
Kitui	Mwingi West	Kakululo Dispensary	2	1	323	0		CHS	KANCO						None				0	0
Kitui	Mwingi West	Kanyaa Dispensary	2	1	45	0		CHS	KANCO						None				0	0
Kitui	Mwingi West	Thitani Health Centre	3	1	932	0		CHS	KANCO						CBO				1	0
Kitui	Mwingi West	Kaikungu Dispensary	2	1	299	0		CHS							None				0	0
Kitui	Mwingi West	Ngongoni Dispensary	2	1	442	0		CHS	KANCO						None				0	0
Kitui	Mwingi West	Nzalae Dispensary	2	1	442	0		CHS							None				0	0
Kitui	Mwingi West	Itheng'eli Dispensary	2	1	123	0		CHS							KANCO				0	0
Kitui	Mwingi West	Kyethani Health Centre	3	1	742	0		CHS	KANCO						None				1	0
Kitui	Mwingi West	Mukuthu Dispensary	2	1	313	0		CHS	KANCO						None				0	0
Kitui	Mwingi West	Itendeu Dispensary	2	1	216	0		CHS	KANCO						None				0	0
Nairobi	Embakasi West	Mowlem Health Centre	2	1	8640	0		M.O H	None	None	None	None	None	MOH	MOH				0	0
Kitui	Kitui Rural	AP Kanyonyoo Dispensary	2	1	818	0		CHS							Nascop				2	0
Nairobi	Embakasi West	Jerusalem Clinic	2	1	10234	0		University of maryland	M.O.H	University of Nairobi					Above mentioned				0	0
Nairobi	Embakasi Central	Kayole I Health Centre	3	1	62400	0		University of maryland	Global fund	Gok					None				4	0
Kiambu	Kikuyu	Lussigetti Health Centre	4	1	720	1	3	KAPLTD	CRISP						CHV'S				4	0
Kiambu	Kikuyu	Nachu dispensary	2	1	469	0		None							None				0	0
Kiambu	Thika Town	Kiandutu Health Centre	3	1	23000	0		CRISSP	LVCT						CHV				2	0
Kiambu	Kikuyu	Gikambura Health Centre	3	1	7956	0		None							None				1	0
Kiambu	Kikuyu	Kerwa Dispensary	2	1	420	0		None							None				0	0
Kiambu	Kikuyu	Gichuru Dispensary	2	1	140272	1	3	KAPLTD	CRISSP						CHV				2	0
Kiambu	Kikuyu	KARI Dispensary	2	1	420	0		None							None				0	0
Kiambu	Ruiru	Githunguri Health Centre (Ruiru)	2	1	0	0		Crips							None				1	0
Kiambu	Ruiru	Lang'ata Health Centre (Ruiru)	2	1	48106	0		Crips	Philips health						Crisp				3	0
Nairobi	Westlands	Mji Wa Huruma Dispensary	3	1	10269	0		Na	Na	Na	Na	Na	Na						2	0
Nairobi	Westlands	Karura Health Centre	2	1	10269	0		University of Maryland							University of Maryland				2	0
Nakuru	Njoro	Piave Dispensary	2	1	1309	0		USAID Tujenge jamii	N/A	0	0	0	0	0	0	0	0	0	0	0
Nakuru	Njoro	Kamwaura Dispensary	2	1	65	0		NONE	None	None	None	None	None	None	None	None	None	None	0	0
Nakuru	Njoro	Njoro Subcounty Hospital	4	1	11663	0		None	None	None	None	None	None	None	None	None	None	None	6	0
Nakuru	Nakuru North	Bahati District Hospital	4	1	12146	0		Tujenge jamii	World vision						Ngao	Chvs			7	1	150	1	1	4	0	0	0	1	N/a				1 2	1	1	0	0									0
Nakuru	Nakuru North	Bahati Dispensary	2	1	2619	0		Tujenge jamii	World vision						Ngao	Chvs			2	0
Nairobi	Kamukunji	Biafra Lions Clinic	2	1	30189	1	3	CHeb	Hessed Africa	Jilinde					Malteser	Cheb	PSI		2	0
Nairobi	Kamukunji	Eastleigh Health Centre	3	1	77523	1	3	CIHEB							Hessed Afrika	Afya Jamii			4	1	1	1	0										1	1	0	0	0									0
Nakuru	Nakuru North	Dundori Health Centre	3	1	3402	0		Tujenge jamii	World vision						Ngao	Chvs			1	0
Nakuru	Nakuru North	Ruguru Dispensary	2	1	1520	0		Tujenge jamii	World vision						Ngao	Chvs			1	0
Nakuru	Nakuru North	Kabatini Health Centre	3	1	4169	0		Tujenge jamii	World vision						Ngao	Chvs			1	0
Nakuru	Nakuru North	Kiwamu Health Centre	3	1	3586	0		Tujenge jamii	World vision						Ngao	Chvs			1	0
Nakuru	Nakuru North	Engashura Health Centre	3	1	4842	0		Tujenge jamii	World vision						Ngao	Chvs			1	0
Nakuru	Njoro	Sururu Health Centre (CDF)	2	1	1195	0		None	None	None	None	None	None	None	None	None	None	None	0	0
Nakuru	Njoro	Mutarakwa Dispensary (Molo)	2	1	1218	0		0	0	0	0	0	0	0	0	0	0	0	0	0
Nakuru	Njoro	Teret Dispensary	2	1	2609	0		0	0	0	0	0	0	0	0	0	0	0	0	0
Nakuru	Njoro	Gichobo Dispensary	2	1	27	0		0	0	0	0	0	0	0	0	0	0	0	0	0
Nakuru	Njoro	Tuiyotich Dispensary	2	1	1341	0		0	0	0	0	0		0	0	0	0	0	0	0
Nakuru	Njoro	Neissuit Dispensary	3	1	4523	1	3	USAID TUJENGE JAMII	0	0	0	0	0	0	CHV	0	0	0	1	0
Kiambu	Gatundu South	Munyu-Ini Dispensary	2	1	6100	0		Gok											1	0
Kiambu	Gatundu South	Karatu Health Centre	4	1	17180	0		Criss plus	Gok										1	0
Nakuru	Njoro	Likia Dispensary	2	1	1448	0		0	0	0	0	0	0	0	0	0	0	0	0	0
Nakuru	Njoro	Mauche Dispensary	2	1	1401	0		None	None	None	None	None	None	None	None	None	None	None	0	0
Nakuru	Njoro	Mwisho wa Lami Dispensary	2	1	1469	0		None	None	None	None	None		None	None	None	None	None	0	0
Nakuru	Njoro	Kihingo Dispensary (CDF)	3	1	1248	1	3	Usaid tujenge jamii	0	0	0	0	0	0	Usaid tujenge jamii	0	0	0	0	0
Nakuru	Njoro	Mau Narok Health Centre	3	1	5483	1	3	Usaid tujenge jamii	0	0	0	0	0	0	0	0	0	0	2	0
Nakuru	Njoro	Belba Dispensary	2	1	288	0		None	None	None	None	None	None	None	None	None	None	None	0	0
Kiambu	Gatundu South	Mutati Dispensary	2	1	1855	0		None											1	0
Kiambu	Gatundu South	Ngenda Health Centre	3	1	2828	0		Criss plus											1	0
Kiambu	Kabete	Uthiru Health Centre	3	1	25874	0		Crissp							No				1	0
Nakuru	Rongai	Soin Sub County Hospital	4	1	607	0		Usaid Tujenge Jamii	World Vision										3	0
Nakuru	Naivasha	NYS Karate Dispensary	2	1	1674	0		USAID TUNJENGE JAMII							Afya				1	0
Kiambu	Thika Town	Thika Level 5 Hospital	5	1	96326	1	3	Chrisps							Chvs				26	1	50	1	0										1	1	0	0	0									0
Kiambu	Thika Town	Munyu Health Centre	3	1	9095	0		Chrisps							CHVs				1	0
Kiambu	Gatundu South	Gachika Dispensary	2	1	3150	0													1	0
Kiambu	Gatundu South	Gitare Health Centre (Gatundu)	3	1	3501	0		Criss plus											1	0
Nakuru	Nakuru West	Annex Hospital (Nakuru)	4	1	2155	0		Usaid - afya tujenge jamii							None				6	0
Nakuru	Nakuru West	Industrial Area Dispensary	2	1	2468	0		Tujenge jamii							Community health volunteers				2	0
Nakuru	Nakuru West	Industrial Area Dispensary	2	1	1483	0		Usaid Tume jamii							None				1	0
Nakuru	Nakuru West	Industrial Area Dispensary	2	1	3299	0		Usaid tujenge jamii							Amref				1	0
Nakuru	Nakuru West	Prison Dispensary	2	1	1692	1	3	Liverpool							Community health workers				1	0
Nakuru	Nakuru West	Rhonda Health centre	3	1	4893	0		Tujenge jamii							Nascop				1	0
Nakuru	Nakuru West	Nakuru Provincial General Hospital	5	1	3580	1	5	Usaid tujenge jamii							NphL	National TB lab			38	1	5	1	0										1	1	0	0	0									0
Nakuru	Nakuru West	Kapkures Health Centre (Nakuru west)	3	1	6061	0		Tujenje jamii							Community Advocacy groups				1	0
Kiambu	Kikuyu	Kinoo Dispensary	2	1	24000	1	2	KaptLd											1	0
Kiambu	Limuru	Limuru Health Centre	3	1	4740	0		UON_cripps											2	0
Kiambu	Gatundu South	Mundoro Community Dispensary	2	1	1764	0		LVCT											1	0
Kiambu	Gatundu South	Ngenda Health Centre	3	1	3150	0		LVCT											1	0
Kiambu	Thika Town	Magogoni Dispensary	2	1	2458	0		None								None			0	0
Kiambu	Limuru	Thigio Dispensary (Kiambu West)	2	1	1108	0		None											1	0
Homa Bay	Rangwe	Obwanda Dispensary	2	1	190	0		Egpaf							None				1	0
Kiambu	Limuru	Ndeiya Health Centre	3	1	3919	0		UON_crissp											2	0
Homa Bay	Homa Bay Town	Homabay County Beyond Zero Mobile Clinic	2	1	0	0		Egpaf											0	0
Kiambu	Thika Town	Ngoliba Health Centre	3	1	8461	0		Crissp							CHVs				1	0
Kiambu	Thika Town	Makongeni Dispensary	2	1	13510	0		Crissp							CHVs				1	0
Kiambu	Thika Town	Karibaribi Dispensary	2	1	3604	0		None							None				1	0
Kiambu	Thika Town	Gatuanyaga Dispensary	2	1	5138	0		None							None				1	0
Kiambu	Thika Town	Ndula Dispensary	2	1	4274	0		None							None				1	0
Kiambu	Limuru	Ngecha Health Centre	3	1	3473	0		None											1	0
Kiambu	Limuru	Rwamburi Dispensary	2	1	1198	0		None											1	0
Kiambu	Limuru	Tigoni District Hospital	4	1	2544	0		UON											10	1	1.5	1	0										1	1	0	0	0									0
Nakuru	Naivasha	Wangu Community Dispensary	2	1	1191	0		Afya tujenge jamii							None				0	0
Nakuru	Naivasha	Ndoroto Dispensary	2	1	416	0		Do not have							Do not have				0	0
Nakuru	Naivasha	Maraigushu Dispensary	2	1	907	0		Afya tunjenge							None				0	0
Kiambu	Lari	Kinale Forest Dispensary	2	1	5252	0		Global fund	Puma project	CHAI					County goverment	Chai			1	0
Kiambu	Gatundu North	Igegania Sub-District Hospital	4	1	8232	1	3	Crissp	Gok						Gok				6	0
Kiambu	Gatundu North	Makwa Community Dispensary	2	1	1519	0		Gok											1	0
Kiambu	Gatundu North	Ngorongo Health Centre	3	1	4301	0		Gok	Crissp										1	0
Kiambu	Gatundu North	Gituamba Community Dispensary	2	1	2968	0		Lvct	Gok										1	0
Kiambu	Gatundu North	Gakoe Health Centre	3	1	2589	0		Crissp	Gok										1	0
Kiambu	Gatundu North	Kanyoni Community Dispensary	2	1	1756	0		Lvct	Gok										1	0
Kiambu	Gatundu North	Mbici Dispensary	2	1	1829	0		Gok											1	0
Vihiga	Emuhaya	Emusire Sub County Hospital	4	1	2217	0		JJUST							JJUST				5	0
Homa Bay	Kabondo Kasipul	Kabondo Sub County Hospital	4	1	4583	1	5	EGPAF	AHF						CHVs	CHS	YOFAK		7	0
Homa Bay	Kabondo Kasipul	Nyandiwa Baptist Dispensary	2	1	400	0		EGPAF							CHVs				0	0
Homa Bay	Kabondo Kasipul	Kauma Health Centre (Rachuonyo)	3	1	1340	0		EGPAF							CHVs				0	0
Homa Bay	Suba South	Magunga Level IV Hospital	4	1	3106	0		Egpaf	CAP TB						Community ART group				1	0
Kiambu	Gatundu South	Gatundu District Hospital	5	1	11712	0		Criss plus	Rodi										14	1	1.5	0	0										2	0	1	0	0									0
Homa Bay	Homa Bay Town	Hope Compassionate (ACK) Dispensary	2	4	2552	0		Egpaf							Gis	Msf			1	0
Vihiga	Emuhaya	Ebusiratsi Health Centre	3	1	2972	1	5	Jooust	Global fund						Community health volunteers				4	0
Vihiga	Emuhaya	Esiarambatsi Health Centre	3	1	3620	0		Jooust	Global fund	Gok					Community health volunteers				2	0
Kiambu	Githunguri	Githunguri Health Centre	3	1	7157	1	3	Crissp	Kaptld	Rodi kenya					Community health volunteers				4	0
Kiambu	Lari	Magiina Dispensary	2	1	5254	0		Lari level four hospital	Kijabe hospital	Kiambu level 5 hospital	Naivasha hospital	Limuru Nursing	Orthodox hospital	Kihara hospital	N/A				0	0
Kiambu	Githunguri	Kigumo Health Centre (Kiambu East)	4	1	3054	1	3	Crissp	Kaptld	Rodi kenya					Community health workers	Community health assistance			2	0
Kiambu	Githunguri	Githiga Health Centre	3	1	3912	1	3	Crissp	Kaptld						Community health assistance	Community health volunteers			2	0
Kiambu	Githunguri	Ngewa Health Centre	3	1	2909	1	3	Crissp	Kaptld						Community health assistance	Community health volunteers			1	0
Kiambu	Githunguri	Miguta Community Dispensary	3	1	2449	1	3	Crissp	Rodi kenya						Community health volunteers	Community health volunteers			1	0
Kiambu	Githunguri	Mbari ya Igi dispensary	2	1	994	0		Crissp							Community health volunteers				1	0
Homa Bay	Suba South	Obanga Health Centre	3	1	908	0		Egpaf							None				0	0
Homa Bay	Suba South	Tonga Health Centre	3	1	930	0		Egpaf							None				0	0
Kiambu	Githunguri	Ngeteti Community Dispensary	2	1	1893	1	3	Crissp							Community health volunteers				1	0
Kiambu	Githunguri	Gathangari Dispensary	2	1	1370	1	3	Crissp							Community health volunteers				1	0
Kiambu	Githunguri	Gitiha Dispensary	2	1	1634	1	3	Crissp							Community health volunteers				1	0
Kiambu	Githunguri	Kiaibabu Dispensary	3	1	2159	1	3	Crissp							Community health volunteers				1	0
Kiambu	Githunguri	Kimathi Dispensary	2	1	695	1	3	Crissp							Community health volunteers				1	0
Homa Bay	Homa Bay Town	Makongeni Health Centre	4	1	1053	0		Egpaf	Gis										3	0
Nairobi	Embakasi East	Mihang'o Community Dispensary	2	1	15722	0		None							None				2	0
Homa Bay	Kabondo Kasipul	Ober Health Centre	4	1	1998	1	3	Egpaf	AHF						CHS				1	0
Homa Bay	Kabondo Kasipul	Kasewe Dispensary	2	1	588	0		EGPAF							CHVs				0	0
Homa Bay	Kabondo Kasipul	Odino Health Centre	3	1	298	0		EGPAF							CHVs				0	0
Nakuru	Njoro	Pwani (GOK) Dispensary	2	1	583	0		None	None	None	None	None	None	None	None	None	None	None	0	0
Nakuru	Njoro	Naishi Game Dispensary	2	1	392	0		None	None	None	None	None	None	None	None	None	None	None	0	0
Nakuru	Njoro	Bagaria Dispensary	2	1	960	0		None	None	None	None	None	None	N5	None	None	None	None	0	0
Nakuru	Njoro	Lare Health Centre	3	1	2662	1	3	Usaid tujengee jamii	None	None	None	None	None	None	None	None	None	None	1	0
Nakuru	Njoro	Metta Dispensary	2	1	1254	0		None	None	None	None	None	None	None	None	None	None	None	0	0
Nakuru	Njoro	Kianjoya Dispensary	2	1	1153	0		None	None	None	None	None	None	None	None	None	None	None	0	0
Homa Bay	Suba South	Malongo Dispensary	2	1	771	0		Egpaf							None				0	0
Homa Bay	Kabondo Kasipul	Othoro Health Centre (Rachuonyo)	4	1	3525	0		EGPAF							CHVs				2	0
Homa Bay	Kabondo Kasipul	Atela Health Centre	3	1	1729	0		EGPAF							CHVs				1	0
Homa Bay	Suba South	NYS Dispensary (Suba)	2	1	708	0		Egpaf							None				0	0
Homa Bay	Suba South	Nyatoto Health Centre	3	1	1256	0		Egpaf							None				1	0
Vihiga	Sabatia	Bugina Health Centre	3	1	900	1	3	Ampath	National Tb Program						Cough monitors				4	0
Nairobi	Embakasi East	GSU Training School	3	1	2880	1	3	Mary Land	GOK	NMS					Facility team	Community Health volunteer			4	0
Kiambu	Ruiru	Lang'ata Health Centre (Ruiru)	3	1	46230	0		Crips							Cr				1	0
Nairobi	Embakasi East	Aptc Health Centre	3	1	600	1	3	Maryland							G.o.k				3	0
Homa Bay	Homa Bay Town	Nyalkinyi Health Centre	3	1	3060	0		Msf	Egpaf						Msf	Egpaf			1	0
Homa Bay	Homa Bay Town	Koduogo Dispensary	3	1	3444	0		Egpaf											4	0
Nakuru	Nakuru East	New Canaan Idp Dispensary	2	1	1878	0		Tujenge jamii USAID											1	0
Nakuru	Nakuru East	Mirugi Kariuki Sub County Hospital	4	1	5023	1	3	USAID tujenge jamii											2	0
Nakuru	Nakuru East	Civil Servants Clinic (Nakuru)	2	1	548	0		No lab services											0	0
Nakuru	Nakuru East	Lanet Health Centre	3	1	7945	0		Tujenge jamii USAID											2	0
Nakuru	Nakuru East	Bondeni Sub County Hospital	4	1	5605	0		Usaid-Tujenge jamii											2	0
Nakuru	Nakuru East	Langa Langa Sub County Hospital	4	1	10329	1	2	USAID TUJENGE JAMII											3	0
Nakuru	Nakuru East	Bondeni Dispensary (Nakuru Central)	2	1	8134	0		Usaid Tujenge jamii	TB and Leoprosy program										1	0
Nakuru	Nakuru East	Kiti Dispensary	2	1	2500	0		USAID TUJENGEE JAMII											1	0
Nakuru	Nakuru East	Menengai Dispensary	2	1	9750	0		USAID- TUJENGE JAMII											1	0
Nakuru	Nakuru East	3Kr Health Centre	3	1	2500	1	5	KEMRI WATER REED											5	0
Homa Bay	Ndhiwa	Kome Dispensary	2	1	601	0		Egpaf											0	0
Homa Bay	Ndhiwa	Rayudhi Dispensary	2	1	456	0		none							none				0	0
Homa Bay	Ndhiwa	Nyamanga Dispensary (Ndhiwa)	2	1	594	0		NONE							NONE				0	0
Vihiga	Sabatia	Kegondi Health Centre	3	1	4964	0		National Tb Program	NASCOP	Ampath					Community Health volunteers				3	0
Vihiga	Sabatia	Munoywa Dispensary	2	1	9157	0		Ampath	Gok										1	0
Homa Bay	Ndhiwa	Pala Health Centre	4	1	3537	0		MSF	EGPAF						CHVs				1	0
Vihiga	Sabatia	Givudimbuli Health Centre	3	1	12250	0		Ampath	Joorh						Gok				1	0
Homa Bay	Ndhiwa	Ponge Dispensary	2	1	1502	0		MSF	EGPAF						CHVs				0	0
Homa Bay	Rangwe	Nyagoro Health Centre	3	1	1994	0		Egpaf only							None				1	0
Homa Bay	Ndhiwa	Ober Kabuoch Dispensary	2	1	1521	0		EGPAF	MSF						CHVs				0	0
Vihiga	Sabatia	Junction Medical Clinic	3	2	3322	0		Ampath	National Tb Program						CHVs				1	0
Homa Bay	Homa Bay Town	Miniambo Dispensary	2	1	5280	0		Egpaf											1	0
Homa Bay	Homa Bay Town	Wiga Dispensary	2	1	3299	0		Egpaf							Egpaf				1	0
Homa Bay	Homa Bay Town	Ogande Dispensary	2	4	1600	0		Egpaf							KCCB karp				1	0
Homa Bay	Suba South	Kisegi Sub-District Hospital	4	1	1307	0		Egpaf							None				1	0
Nakuru	Naivasha	Karagita Health Centre	3	1	55	0		USAID							Usaid1				1	0
Vihiga	Hamisi	Shiru Health Centre	3	1	564	0		Joost	Nephak										2	0
Homa Bay	Ndhiwa	Amoyo Dispensary	2	1	1812	0		EGPAF											0	0
Homa Bay	Ndhiwa	RADHORE DISPENSARY	2	1	393	0		NONE							NONE				0	0
Homa Bay	Ndhiwa	Nguku Dispensary	2	1	1780	0		EGPAF							NONE				0	0
Nakuru	Naivasha	Kijani (Mirera) Dispensary	2	1	77	0		Usaid Tunjenge Jamii							None				1	0
Nakuru	Molo	Sachang'wan Dispensary	3	1	2278	0		Nakuru Tunjege jamii	World vision										1	0
Nakuru	Molo	GSU Dispensary	2	1	2910	0		Tujenge Jamii	World vision										1	0
Nakuru	Molo	Molo District Hospital	4	1	1440	1	1	USAID	World vision	Waltereed									9	1	7.5	1	0										1	1	0	0	0									0
Nakuru	Molo	Elburgon Sub-District Hospital	4	1	8015	0		Tujenge jamii	North star	World vision									3	0
Kiambu	Lari	Kagaa Health Centre	3	1	7020	0		Crissp	Global fund	Chai					County goverment				1	0
Vihiga	Sabatia	Sabatia Sub County Hospital	4	1	4622	1	5	Ampath							Peer Educators	Cough monitors	Community Health volunteers		8	0
Homa Bay	Rachuonyo South	Matata Nursing Hospital	4	2	4094	1	3	EGPAF							EGPAF				7	0
Homa Bay	Rachuonyo South	Swindon St Elizabeth Clinic	3	4	415	1	3	EGPAF							EGPAF				1	0
Homa Bay	Ndhiwa	Kwamo Dispensary	2	1	1482	0		EGPAF							None				0	0
Homa Bay	Ndhiwa	Lwanda Awiti Dispensary	2	1	1025	0		EGPAF							None				0	0
Homa Bay	Ndhiwa	Kadhola Dispensary	2	1	862	0		EGPAF							None				0	0
Homa Bay	Rachuonyo South	Rachuonyo District Hospital	4	1	9935	1	3	EGPAF	AHF						None				8	1	1	1	1	3	0	0	1	0					1	1	0	0	0									1	2	3	3
Nairobi	Westlands	Westlands Health Centre	3	1	458	1	3	Fahari ya Jamii-UON	Malteser						Nairobi County				4	0
Nairobi	Westlands	Lower Kabete Dispensary	2	1	10545	0									Nairobi County				2	0
Nairobi	Dagoretti North	National Spinal Injury Hospital	6	1	0	1	1	None							None				20	1	0.5	1	0										4	0	0	0	1									0
Nairobi	Dagoretti North	National Spinal Injury Hospital	2	1	0	0		None											2	0
Homa Bay	Kabondo Kasipul	Nyawango Dispensary	2	1	960	0		EGPAF							Chvs				1	0
Homa Bay	Ndhiwa	Got Kojowi Health Centre	3	1	3827	0		Egpaf							none				1	0
Homa Bay	Ndhiwa	Kiasa Dispensary	2	1	2133	0		Egpaf							none				0	0
Homa Bay	Ndhiwa	Ratanga Dispensary	2	1	243	0		none							none				0	0
Homa Bay	Rachuonyo South	Wire Dispensary	2	4	688	0		KCCB KARP TB KOMESHA.							None				1	0
Homa Bay	Rachuonyo South	Sino dispensary	3	1	1318	0		EGPAF							EGPAF				1	0
Homa Bay	Ndhiwa	Magina Health Centre	3	1	2283	0		EGPAF	MSF						Community members				1	0
Vihiga	Sabatia	Nadanya Dispensary	2	1	15431	0		Ampath	Joorh						Gok				1	0
Vihiga	Sabatia	Itando Mission of Hope and Health Centre	4	4	19652	0		Ampath	Joorh						Gok				1	0
Homa Bay	Homa Bay Town	Pala Masogo Health Centre	3	1	2066	0		Egpaf	Msf										1	0
Kiambu	Lari	Lari Level 4 Hospital	4	1	7072	1	2	Crissp	Rodi kenya	Kaptlc	County goverment			None other	Global fund				4	0
Homa Bay	Homa Bay Town	Marindi Sub County Hospital	4	1	6888	0		Msf	Egpaf										4	0
Homa Bay	Ndhiwa	Kabongo Community Health Centre	2	1	505	0													0	0
Homa Bay	Ndhiwa	Andiwo Dispensary	2	1	714	0		none							none				0	0
Homa Bay	Ndhiwa	Wikomimo Dispensary	2	1	583	0		none							none				0	0
Nairobi	Dagoretti South	Mutuini Sub-District Hospital	4	1	9962	1	2	UMB											4	0
Homa Bay	Suba South	Nyandiwa Level IV Hospital	4	1	1800	0		Egpaf							None				1	0
Homa Bay	Homa Bay Town	The Samari-Med Centre	3	2	2411	0		0							0				0	0
Homa Bay	Homa Bay Town	St.Lawrence Hospital	3	2	2536	0		0							0				3	0
Homa Bay	Rangwe	Rangwe Sub-District Hospital	4	1	3381	1	3	EGPAF							None				6	1	0.9	0	0										1	1	0	0	0									0
Vihiga	Hamisi	Joint Partner Medical Clinic	3	2	1170	0		Path	Ampath						Vihiga county government	Community units	Dialogue days	Action days	2	0
Nairobi	Westlands	Kangemi Health Centre	3	1	10126	1	2	USAID	Amref	Fahari ya jamii					nms				4	0
Nairobi	Westlands	Gichago Dispensary	2	1	15000	0		Fahari ya Jamii							Nairobi County				1	0
Vihiga	Hamisi	Jumuia Mission Hospital Kaimosi	4	4	22780	1	3	Amphath plus	Komesha TB										6	0
Homa Bay	Ndhiwa	Mirogi Health Centre	3	4	1364	0		KAP							none				2	0
Homa Bay	Ndhiwa	Ndisi Dispensary	2	1	623	0		Egpaf							none				0	0
Homa Bay	Ndhiwa	Nyamogo Dispensary	2	1	418	0		none							none				0	0
Homa Bay	Suba South	Seka Health Centre	3	1	1480	0		Egpaf	Amref global fund						None				1	0
Homa Bay	Rachuonyo South	Nyangiela Sub County Hospital	4	1	1862	0		EGPAF	CDC	AHF					CHVs	EGPAF	AHF		1	0
Homa Bay	Rachuonyo South	Simbiri Nanbell Health Centre	3	2	663	0		CDC	EGPAF						EGPAF	CDC			1	0
Nairobi	Embakasi South	Reuben Health Centre	3	1	54132	1	3	None							Gok				1	0
Homa Bay	Suba South	Suba Sub County Hospital	4	1	1700	1	4	Egpaf	Path						Community Health Volunteer				5	1	0.5	1	0										1	1	0	0	0									1	2	3	3
Homa Bay	Ndhiwa	Ombo Kachieng' Dispensary	2	1	2023	0		Egpaf							None0				0	0
Homa Bay	Ndhiwa	Malela Dispensary	2	1	1852	0		Egpaf							none				0	0
Homa Bay	Ndhiwa	Sori Lakeside Hospital(Ndhiwa)	2	2	505	0		Psk							none				1	0
Vihiga	Vihiga	Lyanaginga Model Health Centre	2	1	1365	0		Path	Nephak						Moh	Community strategy			2	0
Homa Bay	Ndhiwa	Ndhiwa Sub County Hospital	4	1	4320	1	2	Egpaf							none				6	1	1	1	0										1 2 3	1	1	1	0									0
Vihiga	Vihiga	Mulele Dispensary	1	1	1432	0		Jootrh	Nephak						Chvs				1	0
Vihiga	Vihiga	Enzaro Health Centre	2	1	673	0		Jootrh	Mildmay	Nephak					Chvs				2	0
Vihiga	Vihiga	Vihiga Health Centre	2	1	2194	1	3	Jootrh	Mildmay	Nephak					Chvs				3	0
Vihiga	Vihiga	Mbale Rural Health Training Centre	2	1	4086	0		Jootrh	Nephak	Mildmay					HCWs	Chvs			3	0
Homa Bay	Rangwe	Ndiru Health Centre	4	1	2726	0		EGPAF							None				1	0
Kisumu	Nyando	Ahero County Hospital	4	1	8363	1	3	FACES/MOH	County goverment						Community health workers	Peer educators	Mentor mothers	Nurses/clinical officers etc	13	1	1.5	0	0										1	1	0	0	0									0
Homa Bay	Karachuonyo	Homa Lime Health Centre	3	1	764	0		Egpaf							Moh				1	0
Homa Bay	Karachuonyo	Homa Hills Health Centre	3	1	954	0		KARP							Moh	Egpaf			2	0
Kisumu	Kisumu West	Ojola Sub County Hospital	4	1	1773	0		PATH	PAMOJA										2	0
Kisumu	Kisumu West	St Mark's Lela Health Centre	3	1	2440	0		PATH	PAMOJA CBO	G.O.K									1	0
Kisumu	Kisumu Central	Nyalenda Health Centre	3	1	2285	1	2	Afya ziwani	Boresha Jamii	CHEB	KCCB-kuap	Redcross			Kelin				1	0
Homa Bay	Karachuonyo	Kendu Adventist Hospital	4	2	3747	0		KARP	Koneses tb	Egpaf					Egpaf				7	0
Kisumu	Seme	Ratta Health Centre	2	1	1879	0		Pepfar program	Global Fund through National Level						Boda boda groups	Peer educators	Community Volunteers /Health Service providers	Chief barazas	1	0
Kisumu	Nyakach	Kibogo Dispensary	2	1	55	0		Faces	Ciheb						None				1	0
Kisumu	Kisumu West	Ober Kamoth Sub County Hospital	4	1	3600	0		PATH											4	0
Kisumu	Muhoroni	Chemelil Dispensary (Mohoroni)	2	1	1237	1	2	Faces	Komesha TB						Kenya population Services				2	0
Kisumu	Muhoroni	Migere Health Centre	3	1	96	0		None											1	0
Kisumu	Muhoroni	Masogo Sub County Hospital	4	1	3441	1	5	Komesha TB	CIHEB						0				4	0
Kisumu	Muhoroni	Ramula Dispensary	2	1	907	0		GOK							0				1	0
Kisumu	Muhoroni	Nyang'oma Sub County Hospital	4	1	2871	1	3	CIHEB							Child for health				3	1	1	1	0										3	0	0	1	0									0
Kisumu	Seme	Miranga Sub County Hospital	3	1	3018	0		Pepfar	0	0	0								2	0
Kisumu	Seme	Rodi Health Centre	2	1	1739	0		Pepfar											1	0
Kisumu	Nyakach	Sango Rota Health Centre	2	1	344	0		Faces							None				1	0
Kisumu	Muhoroni	Miwani Health Centre	3	1	518	0		CIHEB							County Government of Kisumu				1	0
Kisumu	Muhoroni	Kibigori Dispensary	3	1	1516	0		Center for International Health and Biosafety (CiHEB)							County Government of Kisumu				1	0
Kisumu	Muhoroni	Muhoroni County Hospital	4	1	3593	1	2	CiHEB							World Bank	County Government of Kisumu	TB Reach Program		12	1	3.6	1	0										1	1	0	0	0									0
Kisumu	Kisumu Central	Star Maternity & Nursing Home	3	2	1477	1	2	MOH	Afya Ziwani						None				1	0
Kisumu	Kisumu Central	Lumumba Sub County Hospital	4	1	11922	1	2	Ciheb							None				13	0
Kisumu	Kisumu West	Rota Health Centre	3	1	1749	0		CIHEB											1	0
[truncated: 56 more columns]
